# Supplementary material for: The integrity of the U12 snRNA 3′ stem–loop is necessary for its overall stability
Source: Nucleic Acids Res. 2021 Feb 12;49(5):2835–47. doi: 10.1093/nar/gkab048 (PMC7968993; doi:10.1093/nar/gkab048)
Supplement: gkab048_Supplemental_Files [file gkab048_supplemental_files.zip]

Archive with 2 entries (2 files):
- SupplementaryMaterial.pdf
- SupplementaryTableS2+S3.xlsx
