# Supplementary material for: The integrity of the U12 snRNA 3′ stem–loop is necessary for its overall stability
Source: Nucleic Acids Res. 2021 Feb 12;49(5):2835–47. doi: 10.1093/nar/gkab048 (PMC7968993; doi:10.1093/nar/gkab048)
Supplement: gkab048_Supplemental_Files [file gkab048_supplemental_files.zip › SupplementaryTableS2+S3.xlsx]

## Sheet: Annotation
Supplementary Table S2. Variants in the RNU12gene from the gnomAD database (v3.1)
Chromosome
Position	Chromosome position of the variant
U12 snRNA position	Position of the variant in the human U12 snRNA sequence
Reference	Reference sequence
Alternate	Alternate allele sequence
Consequence	Consequence of the variant
Variant type	Type of the variant: SNP, deletion, insertion or duplication
rsID	dbSNP reference SNP cluster ID for the mutation, if available
Allele count	Altenate allele count in high-quality genotypes
Allele number	Total number of called high-quality genotypes
Allele frequency	Frequency of altenate allele in high-quality genotypes
Supplementary Table S3. Predicted effect of single-nucleotide variants in U12 snRNA on RNA structure
RNA2DMut
Name	RNA2DMut name for the mutant
Position	Position of the mutation in the U12 snRNA sequence
WT	wild-type base
MUT	mutant base
Mutation
ED	RNA2DMut ensemble diversity (ED) value for the mutation
	This is defined as the average distance between structures in the 2D structure ensemble
deltaED	RNA2DMut ensemble diversity value for the mutation, relative to wild type
Sequence	Sequence of the wild-type or mutant RNA
MFE structure	Minimum free energy secondary structure of the mutant RNA in dot-bracket notation
delta(G)	Gibbs folding free energy (ΔG) of the mutant in kcal/mol
Centroid structure	Centroid secondary structure for the mutant RNA in dot-bracket notation
dbSNP
rsID	dbSNP reference SNP cluster ID for the mutation, if available
gnomAD v3.1
Allele count	Altenate allele count in high-quality genotypes
Allele number	Total number of called high-quality genotypes
Allele frequency	Frequency of altenate allele in high-quality genotypes
(shading)	Mutations analyzed in Figure 5

## Sheet: Supplementary Table S2
								Allele Count	Allele Number	Allele Frequency	Homozygote Count	Allele Count	Allele Number	Allele Frequency	Homozygote Count	Allele Count	Allele Number	Allele Frequency	Homozygote Count	Allele Count	Allele Number	Allele Frequency	Homozygote Count	Allele Count	Allele Number	Allele Frequency	Homozygote Count	Allele Count	Allele Number	Allele Frequency	Homozygote Count	Allele Count	Allele Number	Allele Frequency	Homozygote Count	Allele Count	Allele Number	Allele Frequency	Homozygote Count	Allele Count	Allele Number	Allele Frequency	Homozygote Count	Allele Count	Allele Number	Allele Frequency	Homozygote Count
Chromosome	Position	U12 snRNA position	Reference	Alternate	Consequence	Variant type	rsID	All populations	All populations	All populations	All populations	African	African	African	African	Amish	Amish	Amish	Amish	Latino	Latino	Latino	Latino	Ashkenazi Jewish	Ashkenazi Jewish	Ashkenazi Jewish	Ashkenazi Jewish	East Asian	East Asian	East Asian	East Asian	European (Finnish)	European (Finnish)	European (Finnish)	European (Finnish)	European (non-Finnish)	European (non-Finnish)	European (non-Finnish)	European (non-Finnish)	Other	Other	Other	Other	South Asian	South Asian	South Asian	South Asian
22	42615239	-5	TCCTTATG	T			rs1387700837	9	143192	6.28527e-05	0	0	42016	0	0	0	898	0	0	0	13646	0	0	0	3316	0	0	1	3128	0.000319693	0	0	10450	0	0	8	64548	0.000123939	0	0	2148	0	0	0	3042	0	0
22	42615244	1	A	G	n.1A>G	SNP	rs563736354	7	143290	4.8852e-05	0	0	42052	0	0	0	900	0	0	0	13650	0	0	0	3310	0	0	0	3132	0	0	0	10484	0	0	6	64562	9.29339e-05	0	0	2154	0	0	1	3046	0.000328299	0
22	42615244	1	A	T	n.1A>T	SNP	rs563736354	1	143290	6.97885e-06	0	0	42052	0	0	0	900	0	0	0	13650	0	0	0	3310	0	0	0	3132	0	0	0	10484	0	0	1	64562	1.5489e-05	0	0	2154	0	0	0	3046	0	0
22	42615245	2	TG	T	n.3del	deletion		1	143316	6.97759e-06	0	0	42066	0	0	0	900	0	0	0	13658	0	0	0	3318	0	0	0	3132	0	0	0	10480	0	0	1	64564	1.54885e-05	0	0	2152	0	0	0	3046	0	0
22	42615245	2	T	C	n.2T>C	SNP	rs962703587	6	143316	4.18655e-05	0	0	42066	0	0	0	900	0	0	0	13658	0	0	0	3318	0	0	0	3132	0	0	0	10480	0	0	6	64564	9.2931e-05	0	0	2152	0	0	0	3046	0	0
22	42615246	3	G	T	n.3G>T	SNP	rs754377739	12	143246	8.3772e-05	0	0	42032	0	0	0	900	0	0	2	13652	0.000146499	0	1	3322	0.000301023	0	2	3130	0.000638978	0	0	10460	0	0	7	64560	0.000108426	0	0	2152	0	0	0	3038	0	0
22	42615246	3	G	A	n.3G>A	SNP	rs754377739	14	143246	9.7734e-05	0	6	42032	0.000142748	0	0	900	0	0	3	13652	0.000219748	0	1	3322	0.000301023	0	1	3130	0.000319489	0	1	10460	9.56023e-05	0	2	64560	3.09789e-05	0	0	2152	0	0	0	3038	0	0
22	42615247	4	C	T	n.4C>T	SNP	rs531211319	12	143180	8.38106e-05	0	3	42000	7.14286e-05	0	0	900	0	0	2	13652	0.000146499	0	0	3316	0	0	1	3128	0.000319693	0	0	10454	0	0	4	64540	6.19771e-05	0	1	2152	0.000464684	0	1	3038	0.000329164	0
22	42615247	4	CCTTA	C	n.5_8del	deletion		1	143180	6.98422e-06	0	0	42000	0	0	0	900	0	0	0	13652	0	0	0	3316	0	0	0	3128	0	0	0	10454	0	0	1	64540	1.54943e-05	0	0	2152	0	0	0	3038	0	0
22	42615248	5	C	T	n.5C>T	SNP	rs755570010	6	143262	4.18813e-05	0	2	42016	4.76009e-05	0	0	900	0	0	0	13656	0	0	1	3322	0.000301023	0	0	3132	0	0	0	10468	0	0	3	64574	4.64583e-05	0	0	2150	0	0	0	3044	0	0
22	42615249	6	T	A	n.6T>A	SNP	rs1366773741	1	143282	6.97924e-06	0	0	42030	0	0	0	900	0	0	0	13652	0	0	1	3322	0.000301023	0	0	3130	0	0	0	10476	0	0	0	64574	0	0	0	2154	0	0	0	3044	0	0
22	42615249	6	T	G	n.6T>G	SNP		1	143282	6.97924e-06	0	0	42030	0	0	0	900	0	0	0	13652	0	0	0	3322	0	0	0	3130	0	0	0	10476	0	0	1	64574	1.54861e-05	0	0	2154	0	0	0	3044	0	0
22	42615249	6	T	C	n.6T>C	SNP		1	143282	6.97924e-06	0	1	42030	2.37925e-05	0	0	900	0	0	0	13652	0	0	0	3322	0	0	0	3130	0	0	0	10476	0	0	0	64574	0	0	0	2154	0	0	0	3044	0	0
22	42615251	8	A	C	n.8A>C	SNP	rs1319068341	1	143332	6.97681e-06	0	0	42064	0	0	0	900	0	0	0	13658	0	0	0	3320	0	0	0	3134	0	0	0	10480	0	0	1	64578	1.54851e-05	0	0	2152	0	0	0	3046	0	0
22	42615253	10	A	G	n.10A>G	SNP	rs1407518083	2	143310	1.39558e-05	0	1	42056	2.37778e-05	0	0	900	0	0	1	13644	7.32923e-05	0	0	3320	0	0	0	3132	0	0	0	10480	0	0	0	64578	0	0	0	2154	0	0	0	3046	0	0
22	42615254	11	C	T	n.11C>T	SNP	rs550952834	18	143268	0.000125639	0	3	42044	7.13538e-05	0	0	900	0	0	2	13642	0.000146606	0	0	3324	0	0	0	3132	0	0	0	10464	0	0	12	64568	0.000185851	0	0	2154	0	0	1	3040	0.000328947	0
22	42615257	14	A	C	n.14A>C	SNP	rs912411551	1	143270	6.97983e-06	0	1	42030	2.37925e-05	0	0	900	0	0	0	13656	0	0	0	3320	0	0	0	3132	0	0	0	10478	0	0	0	64554	0	0	0	2152	0	0	0	3048	0	0
22	42615257	14	A	T	n.14A>T	SNP	rs912411551	1	143270	6.97983e-06	0	1	42030	2.37925e-05	0	0	900	0	0	0	13656	0	0	0	3320	0	0	0	3132	0	0	0	10478	0	0	0	64554	0	0	0	2152	0	0	0	3048	0	0
22	42615257	14	A	G	n.14A>G	SNP	rs912411551	4	143270	2.79193e-05	0	1	42030	2.37925e-05	0	0	900	0	0	1	13656	7.32279e-05	0	0	3320	0	0	0	3132	0	0	0	10478	0	0	2	64554	3.09818e-05	0	0	2152	0	0	0	3048	0	0
22	42615258	15	T	C	n.15T>C	SNP	rs942517557	2	143268	1.39599e-05	0	1	42034	2.37903e-05	0	0	900	0	0	0	13662	0	0	0	3322	0	0	0	3132	0	0	0	10462	0	0	1	64560	1.54895e-05	0	0	2152	0	0	0	3044	0	0
22	42615260	17	A	G	n.17A>G	SNP	rs1448762373	2	143276	1.39591e-05	0	0	42038	0	0	0	900	0	0	0	13648	0	0	0	3320	0	0	0	3132	0	0	0	10472	0	0	1	64570	1.54871e-05	0	0	2150	0	0	1	3046	0.000328299	0
22	42615263	20	A	G	n.20A>G	SNP		1	143322	6.9773e-06	0	0	42054	0	0	0	900	0	0	0	13654	0	0	0	3324	0	0	0	3132	0	0	0	10482	0	0	0	64584	0	0	0	2154	0	0	1	3038	0.000329164	0
22	42615264	21	AG	A	n.23del	deletion	rs1211905208	1	143324	6.9772e-06	0	0	42064	0	0	0	900	0	0	0	13658	0	0	0	3322	0	0	0	3134	0	0	0	10476	0	0	1	64574	1.54861e-05	0	0	2152	0	0	0	3044	0	0
22	42615265	22	G	A	n.22G>A	SNP	rs563218458	10	143260	6.98032e-05	0	2	42034	4.75805e-05	0	0	900	0	0	0	13656	0	0	0	3320	0	0	0	3134	0	0	0	10458	0	0	8	64568	0.0001239	0	0	2152	0	0	0	3038	0	0
22	42615266	23	G	A	n.23G>A	SNP	rs975344652	13	143248	9.07517e-05	0	4	42028	9.51746e-05	0	0	900	0	0	0	13646	0	0	0	3322	0	0	1	3130	0.000319489	0	0	10468	0	0	7	64562	0.000108423	0	0	2150	0	0	1	3042	0.000328731	0
22	42615267	24	A	G	n.24A>G	SNP		1	143300	6.97837e-06	0	1	42048	2.37823e-05	0	0	900	0	0	0	13656	0	0	0	3322	0	0	0	3134	0	0	0	10474	0	0	0	64572	0	0	0	2150	0	0	0	3044	0	0
22	42615269	26	A	G	n.26A>G	SNP		2	143304	1.39563e-05	0	1	42048	2.37823e-05	0	0	900	0	0	0	13654	0	0	0	3320	0	0	0	3132	0	0	1	10478	9.54381e-05	0	0	64576	0	0	0	2152	0	0	0	3044	0	0
22	42615270	27	A	G	n.27A>G	SNP	rs1285962687	1	143298	6.97846e-06	0	1	42054	2.3779e-05	0	0	900	0	0	0	13658	0	0	0	3322	0	0	0	3132	0	0	0	10468	0	0	0	64566	0	0	0	2154	0	0	0	3044	0	0
22	42615273	30	A	G	n.30A>G	SNP	rs530354474	1	143308	6.97798e-06	0	1	42040	2.37869e-05	0	0	900	0	0	0	13662	0	0	0	3316	0	0	0	3134	0	0	0	10478	0	0	0	64576	0	0	0	2154	0	0	0	3048	0	0
22	42615274	31	C	T	n.31C>T	SNP	rs192887737	19	143226	0.000132657	0	6	42002	0.00014285	0	0	898	0	0	0	13658	0	0	0	3324	0	0	1	3128	0.000319693	0	2	10458	0.000191241	0	7	64564	0.00010842	0	1	2150	0.000465116	0	2	3044	0.00065703	0
22	42615274	31	C	G	n.31C>G	SNP	rs192887737	5	143226	3.49099e-05	0	0	42002	0	0	0	898	0	0	1	13658	7.32172e-05	0	0	3324	0	0	1	3128	0.000319693	0	1	10458	9.56206e-05	0	2	64564	3.0977e-05	0	0	2150	0	0	0	3044	0	0
22	42615275	32	G	T	n.32G>T	SNP	rs749602498	1	143224	6.98207e-06	0	1	42006	2.38061e-05	0	0	900	0	0	0	13656	0	0	0	3324	0	0	0	3132	0	0	0	10448	0	0	0	64572	0	0	0	2148	0	0	0	3038	0	0
22	42615275	32	G	C	n.32G>C	SNP	rs749602498	1	143224	6.98207e-06	0	0	42006	0	0	0	900	0	0	0	13656	0	0	0	3324	0	0	0	3132	0	0	0	10448	0	0	1	64572	1.54866e-05	0	0	2148	0	0	0	3038	0	0
22	42615275	32	G	A	n.32G>A	SNP	rs749602498	7	143224	4.88745e-05	0	4	42006	9.52245e-05	0	0	900	0	0	0	13656	0	0	0	3324	0	0	0	3132	0	0	0	10448	0	0	3	64572	4.64598e-05	0	0	2148	0	0	0	3038	0	0
22	42615276	33	A	G	n.33A>G	SNP		5	143280	3.48967e-05	0	2	42044	4.75692e-05	0	0	900	0	0	0	13648	0	0	0	3320	0	0	0	3132	0	0	0	10476	0	0	3	64574	4.64583e-05	0	0	2154	0	0	0	3032	0	0
22	42615276	33	A	C	n.33A>C	SNP		2	143280	1.39587e-05	0	2	42044	4.75692e-05	0	0	900	0	0	0	13648	0	0	0	3320	0	0	0	3132	0	0	0	10476	0	0	0	64574	0	0	0	2154	0	0	0	3032	0	0
22	42615276	33	A	T	n.33A>T	SNP		2	143280	1.39587e-05	0	0	42044	0	0	0	900	0	0	0	13648	0	0	0	3320	0	0	0	3132	0	0	0	10476	0	0	1	64574	1.54861e-05	0	0	2154	0	0	1	3032	0.000329815	0
22	42615277	34	T	G	n.34T>G	SNP	rs1052133307	1	143218	6.98236e-06	0	0	42034	0	0	0	900	0	0	0	13636	0	0	0	3322	0	0	0	3130	0	0	0	10464	0	0	1	64554	1.54909e-05	0	0	2148	0	0	0	3030	0	0
22	42615277	34	T	C	n.34T>C	SNP	rs1052133307	1	143218	6.98236e-06	0	0	42034	0	0	0	900	0	0	0	13636	0	0	0	3322	0	0	0	3130	0	0	1	10464	9.55657e-05	0	0	64554	0	0	0	2148	0	0	0	3030	0	0
22	42615278	35	T	G	n.35T>G	SNP	rs892133433	24	143230	0.000167563	0	8	42018	0.000190395	0	0	900	0	0	1	13646	7.32815e-05	0	0	3318	0	0	0	3130	0	0	0	10468	0	0	14	64564	0.000216839	0	0	2154	0	0	1	3032	0.000329815	0
22	42615278	35	T	C	n.35T>C	SNP	rs892133433	15	143230	0.000104727	0	15	42018	0.00035699	0	0	900	0	0	0	13646	0	0	0	3318	0	0	0	3130	0	0	0	10468	0	0	0	64564	0	0	0	2154	0	0	0	3032	0	0
22	42615278	35	T	A	n.35T>A	SNP		1	143230	6.98178e-06	0	0	42018	0	0	0	900	0	0	0	13646	0	0	0	3318	0	0	0	3130	0	0	0	10468	0	0	1	64564	1.54885e-05	0	0	2154	0	0	0	3032	0	0
22	42615278	35	T	TA	n.35_36insA	insertion	rs1168022836	11	143230	7.67996e-05	0	0	42018	0	0	0	900	0	0	0	13646	0	0	0	3318	0	0	0	3130	0	0	9	10468	0.000859763	0	2	64564	3.0977e-05	0	0	2154	0	0	0	3032	0	0
22	42615279	36	C	G	n.36C>G	SNP		10	143164	6.985e-05	0	5	41994	0.000119065	0	0	900	0	0	0	13640	0	0	0	3322	0	0	0	3132	0	0	0	10440	0	0	5	64546	7.74641e-05	0	0	2154	0	0	0	3036	0	0
22	42615279	36	CG	C	n.40del	deletion	rs778849559	6	143164	4.191e-05	0	6	41994	0.000142878	0	0	900	0	0	0	13640	0	0	0	3322	0	0	0	3132	0	0	0	10440	0	0	0	64546	0	0	0	2154	0	0	0	3036	0	0
22	42615279	36	C	T	n.36C>T	SNP	rs771269952	93	143164	0.000649605	0	44	41994	0.00104777	0	0	900	0	0	6	13640	0.000439883	0	0	3322	0	0	4	3132	0.00127714	0	1	10440	9.57854e-05	0	35	64546	0.000542249	0	2	2154	0.000928505	0	1	3036	0.000329381	0
22	42615280	37	G	C	n.37G>C	SNP	rs760081303	1	143172	6.98461e-06	0	0	41990	0	0	0	900	0	0	0	13636	0	0	0	3320	0	0	0	3130	0	0	0	10450	0	0	1	64562	1.5489e-05	0	0	2150	0	0	0	3034	0	0
22	42615280	37	G	T	n.37G>T	SNP	rs760081303	7	143172	4.88922e-05	0	6	41990	0.000142891	0	0	900	0	0	0	13636	0	0	0	3320	0	0	0	3130	0	0	0	10450	0	0	1	64562	1.5489e-05	0	0	2150	0	0	0	3034	0	0
22	42615280	37	G	A	n.37G>A	SNP	rs760081303	5	143172	3.4923e-05	0	3	41990	7.14456e-05	0	0	900	0	0	0	13636	0	0	0	3320	0	0	0	3130	0	0	0	10450	0	0	2	64562	3.0978e-05	0	0	2150	0	0	0	3034	0	0
22	42615280	37	G	GT	n.37_38insT	insertion	rs1483827813	1	143172	6.98461e-06	0	1	41990	2.38152e-05	0	0	900	0	0	0	13636	0	0	0	3320	0	0	0	3130	0	0	0	10450	0	0	0	64562	0	0	0	2150	0	0	0	3034	0	0
22	42615281	38	G	T	n.38G>T	SNP	rs371440708	6	143218	4.18942e-05	0	2	42002	4.76168e-05	0	0	900	0	0	0	13650	0	0	0	3322	0	0	0	3130	0	0	0	10460	0	0	4	64562	6.19559e-05	0	0	2154	0	0	0	3038	0	0
22	42615281	38	G	A	n.38G>A	SNP	rs371440708	3	143218	2.09471e-05	0	2	42002	4.76168e-05	0	0	900	0	0	0	13650	0	0	0	3322	0	0	0	3130	0	0	0	10460	0	0	1	64562	1.5489e-05	0	0	2154	0	0	0	3038	0	0
22	42615282	39	G	C	n.39G>C	SNP	rs574320142	2	143200	1.39665e-05	0	0	42000	0	0	0	900	0	0	2	13644	0.000146585	0	0	3318	0	0	0	3130	0	0	0	10448	0	0	0	64570	0	0	0	2152	0	0	0	3038	0	0
22	42615282	39	G	A	n.39G>A	SNP	rs574320142	10	143200	6.98324e-05	0	6	42000	0.000142857	0	0	900	0	0	0	13644	0	0	0	3318	0	0	0	3130	0	0	0	10448	0	0	4	64570	6.19483e-05	0	0	2152	0	0	0	3038	0	0
22	42615282	39	G	T	n.39G>T	SNP	rs574320142	10	143200	6.98324e-05	0	8	42000	0.000190476	0	0	900	0	0	0	13644	0	0	0	3318	0	0	0	3130	0	0	0	10448	0	0	1	64570	1.54871e-05	0	0	2152	0	0	1	3038	0.000329164	0
22	42615283	40	G	A	n.40G>A	SNP	rs1055975165	7	143240	4.8869e-05	0	4	42044	9.51384e-05	0	0	900	0	0	0	13644	0	0	0	3324	0	0	1	3130	0.000319489	0	0	10452	0	0	1	64556	1.54904e-05	0	0	2148	0	0	1	3042	0.000328731	0
22	42615283	40	G	GT	n.41dup	duplication	rs1307660958	1	143240	6.98129e-06	0	0	42044	0	0	0	900	0	0	0	13644	0	0	0	3324	0	0	0	3130	0	0	0	10452	0	0	1	64556	1.54904e-05	0	0	2148	0	0	0	3042	0	0
22	42615284	41	T	C	n.41T>C	SNP	rs767549860	1	143228	6.98188e-06	0	1	42024	2.37959e-05	0	0	900	0	0	0	13648	0	0	0	3318	0	0	0	3134	0	0	0	10462	0	0	0	64560	0	0	0	2148	0	0	0	3034	0	0
22	42615285	42	G	A	n.42G>A	SNP	rs140795637	363	143248	0.00253407	1	33	42020	0.00078534	0	1	900	0.00111111	0	25	13646	0.00183204	0	0	3322	0	0	0	3130	0	0	80	10468	0.00764234	0	218	64566	0.00337639	1	4	2154	0.00185701	0	2	3042	0.000657462	0
22	42615286	43	A	G	n.43A>G	SNP	rs995709174	1	143250	6.9808e-06	0	1	42038	2.3788e-05	0	0	900	0	0	0	13642	0	0	0	3320	0	0	0	3130	0	0	0	10466	0	0	0	64564	0	0	0	2152	0	0	0	3038	0	0
22	42615287	44	C	T	n.44C>T	SNP	rs184988997	164	143208	0.00114519	0	63	42000	0.0015	0	0	900	0	0	12	13654	0.000878863	0	0	3320	0	0	2	3132	0.00063857	0	4	10446	0.000382922	0	75	64562	0.00116167	0	2	2152	0.000929368	0	6	3042	0.00197239	0
22	42615287	44	C	G	n.44C>G	SNP	rs184988997	1	143208	6.98285e-06	0	0	42000	0	0	0	900	0	0	0	13654	0	0	0	3320	0	0	0	3132	0	0	0	10446	0	0	1	64562	1.5489e-05	0	0	2152	0	0	0	3042	0	0
22	42615288	45	G	A	n.45G>A	SNP	rs764317946	7	143238	4.88697e-05	0	1	42032	2.37914e-05	0	0	898	0	0	0	13638	0	0	0	3322	0	0	0	3132	0	0	0	10468	0	0	6	64558	9.29397e-05	0	0	2152	0	0	0	3038	0	0
22	42615288	45	G	C	n.45G>C	SNP	rs764317946	9	143238	6.28325e-05	0	0	42032	0	0	0	898	0	0	0	13638	0	0	0	3322	0	0	1	3132	0.000319285	0	0	10468	0	0	7	64558	0.00010843	0	0	2152	0	0	1	3038	0.000329164	0
22	42615288	45	GC	G	n.48del	deletion	rs1490356845	1	143238	6.98139e-06	0	0	42032	0	0	0	898	0	0	0	13638	0	0	0	3322	0	0	0	3132	0	0	0	10468	0	0	1	64558	1.54899e-05	0	0	2152	0	0	0	3038	0	0
22	42615288	45	G	T	n.45G>T	SNP	rs764317946	13	143238	9.0758e-05	0	0	42032	0	0	0	898	0	0	1	13638	7.33245e-05	0	0	3322	0	0	0	3132	0	0	0	10468	0	0	10	64558	0.000154899	0	0	2152	0	0	2	3038	0.000658328	0
22	42615289	46	C	T	n.46C>T	SNP	rs28362630	24	143230	0.000167563	0	9	42014	0.000214214	0	0	898	0	0	1	13646	7.32815e-05	0	0	3322	0	0	4	3132	0.00127714	0	1	10462	9.5584e-05	0	9	64564	0.000139397	0	0	2152	0	0	0	3040	0	0
22	42615289	46	C	G	n.46C>G	SNP	rs28362630	6	143230	4.18907e-05	0	2	42014	4.76032e-05	0	0	898	0	0	1	13646	7.32815e-05	0	0	3322	0	0	1	3132	0.000319285	0	0	10462	0	0	2	64564	3.0977e-05	0	0	2152	0	0	0	3040	0	0
22	42615290	47	C	G	n.47C>G	SNP	rs538260982	3	143188	2.09515e-05	0	1	42012	2.38027e-05	0	0	898	0	0	0	13646	0	0	0	3322	0	0	0	3128	0	0	0	10452	0	0	2	64536	3.09905e-05	0	0	2150	0	0	0	3044	0	0
22	42615290	47	C	T	n.47C>T	SNP	rs538260982	23	143188	0.000160628	0	5	42012	0.000119014	0	0	898	0	0	1	13646	7.32815e-05	0	0	3322	0	0	0	3128	0	0	0	10452	0	0	15	64536	0.000232428	0	0	2150	0	0	2	3044	0.00065703	0
22	42615291	48	C	G	n.48C>G	SNP	rs537872050	17	143200	0.000118715	0	3	42020	7.13946e-05	0	0	898	0	0	0	13640	0	0	0	3322	0	0	0	3134	0	0	0	10456	0	0	14	64552	0.000216879	0	0	2148	0	0	0	3030	0	0
22	42615291	48	C	T	n.48C>T	SNP	rs537872050	124	143200	0.000865922	0	17	42020	0.000404569	0	0	898	0	0	12	13640	0.000879765	0	1	3322	0.000301023	0	1	3134	0.000319081	0	1	10456	9.56389e-05	0	84	64552	0.00130128	0	3	2148	0.00139665	0	5	3030	0.00165017	0
22	42615291	48	C	CT	n.48_49insT	insertion	rs1230547704	10	143200	6.98324e-05	0	0	42020	0	0	0	898	0	0	0	13640	0	0	0	3322	0	0	0	3134	0	0	9	10456	0.00086075	0	1	64552	1.54914e-05	0	0	2148	0	0	0	3030	0	0
22	42615292	49	G	C	n.49G>C	SNP	rs574655982	2	143214	1.39651e-05	0	0	42016	0	0	0	900	0	0	0	13648	0	0	0	3322	0	0	0	3134	0	0	0	10446	0	0	0	64554	0	0	0	2150	0	0	2	3044	0.00065703	0
22	42615292	49	G	A	n.49G>A	SNP	rs574655982	13	143214	9.07732e-05	0	1	42016	2.38005e-05	0	0	900	0	0	5	13648	0.000366354	0	0	3322	0	0	0	3134	0	0	0	10446	0	0	7	64554	0.000108436	0	0	2150	0	0	0	3044	0	0
22	42615292	49	G	T	n.49G>T	SNP		1	143214	6.98256e-06	0	0	42016	0	0	0	900	0	0	0	13648	0	0	0	3322	0	0	0	3134	0	0	0	10446	0	0	1	64554	1.54909e-05	0	0	2150	0	0	0	3044	0	0
22	42615292	49	G	GT	n.49_50insT	insertion	rs1370050764	4	143214	2.79302e-05	0	4	42016	9.52018e-05	0	0	900	0	0	0	13648	0	0	0	3322	0	0	0	3134	0	0	0	10446	0	0	0	64554	0	0	0	2150	0	0	0	3044	0	0
22	42615293	50	A	G	n.50A>G	SNP	rs144543438	4	143262	2.79209e-05	0	0	42016	0	0	0	900	0	0	0	13656	0	0	0	3320	0	0	0	3126	0	0	0	10482	0	0	4	64568	6.19502e-05	0	0	2154	0	0	0	3040	0	0
22	42615293	50	A	T	n.50A>T	SNP	rs144543438	3	143262	2.09407e-05	0	0	42016	0	0	0	900	0	0	0	13656	0	0	0	3320	0	0	3	3126	0.000959693	0	0	10482	0	0	0	64568	0	0	0	2154	0	0	0	3040	0	0
22	42615293	50	A	C	n.50A>C	SNP	rs144543438	3	143262	2.09407e-05	0	3	42016	7.14014e-05	0	0	900	0	0	0	13656	0	0	0	3320	0	0	0	3126	0	0	0	10482	0	0	0	64568	0	0	0	2154	0	0	0	3040	0	0
22	42615294	51	A	G	n.51A>G	SNP	rs750354602	1	143294	6.97866e-06	0	1	42052	2.37801e-05	0	0	900	0	0	0	13648	0	0	0	3322	0	0	0	3132	0	0	0	10478	0	0	0	64568	0	0	0	2154	0	0	0	3040	0	0
22	42615294	51	A	C	n.51A>C	SNP	rs750354602	9	143294	6.28079e-05	0	3	42052	7.13402e-05	0	0	900	0	0	1	13648	7.32708e-05	0	0	3322	0	0	0	3132	0	0	0	10478	0	0	5	64568	7.74377e-05	0	0	2154	0	0	0	3040	0	0
22	42615296	53	C	T	n.53C>T	SNP	rs148484665	888	143274	0.00619791	4	223	42042	0.00530422	2	11	900	0.0122222	0	49	13658	0.00358764	0	0	3320	0	0	50	3128	0.0159847	1	9	10470	0.000859599	0	523	64562	0.00810074	1	9	2152	0.00418216	0	14	3042	0.00460224	0
22	42615296	53	C	A	n.53C>A	SNP	rs148484665	4	143274	2.79185e-05	0	2	42042	4.75715e-05	0	0	900	0	0	0	13658	0	0	0	3320	0	0	0	3128	0	0	0	10470	0	0	2	64562	3.0978e-05	0	0	2152	0	0	0	3042	0	0
22	42615297	54	C	T	n.54C>T	SNP	rs549604353	94	143266	0.000656122	0	9	42020	0.000214184	0	0	900	0	0	4	13656	0.000292912	0	2	3320	0.00060241	0	0	3132	0	0	0	10468	0	0	26	64572	0.000402651	0	1	2152	0.000464684	0	52	3046	0.0170716	0
22	42615297	54	C	G	n.54C>G	SNP	rs549604353	5	143266	3.49001e-05	0	0	42020	0	0	0	900	0	0	0	13656	0	0	0	3320	0	0	0	3132	0	0	3	10468	0.000286588	0	2	64572	3.09732e-05	0	0	2152	0	0	0	3046	0	0
22	42615298	55	T	G	n.55T>G	SNP	rs1487875590	1	143292	6.97876e-06	0	1	42042	2.37857e-05	0	0	900	0	0	0	13660	0	0	0	3322	0	0	0	3130	0	0	0	10468	0	0	0	64578	0	0	0	2152	0	0	0	3040	0	0
22	42615299	56	C	A	n.56C>A	SNP		1	143270	6.97983e-06	0	1	42044	2.37846e-05	0	0	900	0	0	0	13652	0	0	0	3322	0	0	0	3126	0	0	0	10468	0	0	0	64564	0	0	0	2152	0	0	0	3042	0	0
22	42615299	56	C	T	n.56C>T	SNP	rs189449022	39	143270	0.000272213	0	33	42044	0.000784892	0	0	900	0	0	1	13652	7.32493e-05	0	0	3322	0	0	1	3126	0.000319898	0	0	10468	0	0	4	64564	6.1954e-05	0	0	2152	0	0	0	3042	0	0
22	42615300	57	A	C	n.57A>C	SNP	rs545886193	4	143290	2.79154e-05	0	4	42058	9.51068e-05	0	0	900	0	0	0	13650	0	0	0	3320	0	0	0	3134	0	0	0	10478	0	0	0	64560	0	0	0	2152	0	0	0	3038	0	0
22	42615300	57	A	G	n.57A>G	SNP	rs545886193	16	143290	0.000111662	0	7	42058	0.000166437	0	0	900	0	0	1	13650	7.32601e-05	0	0	3320	0	0	0	3134	0	0	0	10478	0	0	8	64560	0.000123916	0	0	2152	0	0	0	3038	0	0
22	42615301	58	C	G	n.58C>G	SNP	rs545446459	2	143282	1.39585e-05	0	1	42044	2.37846e-05	0	0	900	0	0	0	13650	0	0	0	3322	0	0	1	3128	0.000319693	0	0	10472	0	0	0	64572	0	0	0	2152	0	0	0	3042	0	0
22	42615301	58	C	T	n.58C>T	SNP	rs545446459	9	143282	6.28132e-05	0	0	42044	0	0	0	900	0	0	1	13650	7.32601e-05	0	0	3322	0	0	2	3128	0.000639386	0	1	10472	9.54927e-05	0	4	64572	6.19464e-05	0	0	2152	0	0	1	3042	0.000328731	0
22	42615302	59	T	A	n.59T>A	SNP	rs142645696	1	143284	6.97915e-06	0	0	42056	0	0	0	900	0	0	0	13652	0	0	0	3320	0	0	1	3130	0.000319489	0	0	10464	0	0	0	64572	0	0	0	2152	0	0	0	3038	0	0
22	42615302	59	T	C	n.59T>C	SNP	rs142645696	9	143284	6.28123e-05	0	0	42056	0	0	0	900	0	0	0	13652	0	0	0	3320	0	0	0	3130	0	0	0	10464	0	0	9	64572	0.000139379	0	0	2152	0	0	0	3038	0	0
22	42615303	60	G	A	n.60G>A	SNP	rs575604944	15	143310	0.000104668	0	1	42054	2.3779e-05	0	0	900	0	0	1	13658	7.32172e-05	0	1	3322	0.000301023	0	3	3132	0.000957854	0	0	10474	0	0	9	64576	0.000139371	0	0	2152	0	0	0	3042	0	0
22	42615303	60	G	T	n.60G>T	SNP	rs575604944	7	143312	4.88445e-05	0	0	42054	0	0	0	900	0	0	0	13658	0	0	0	3324	0	0	0	3132	0	0	0	10474	0	0	7	64576	0.000108399	0	0	2152	0	0	0	3042	0	0
22	42615304	61	C	G	n.61C>G	SNP	rs543383963	1	143268	6.97993e-06	0	0	42034	0	0	0	900	0	0	0	13650	0	0	0	3318	0	0	0	3132	0	0	0	10464	0	0	0	64574	0	0	0	2152	0	0	1	3044	0.000328515	0
22	42615304	61	C	T	n.61C>T	SNP	rs543383963	20	143268	0.000139599	0	14	42034	0.000333064	0	0	900	0	0	0	13650	0	0	1	3318	0.000301386	0	0	3132	0	0	0	10464	0	0	5	64574	7.74305e-05	0	0	2152	0	0	0	3044	0	0
22	42615305	62	T	C	n.62T>C	SNP		1	143284	6.97915e-06	0	0	42054	0	0	0	900	0	0	0	13644	0	0	0	3318	0	0	0	3132	0	0	0	10468	0	0	1	64570	1.54871e-05	0	0	2152	0	0	0	3046	0	0
22	42615305	62	T	A	n.62T>A	SNP	rs1437163099	1	143284	6.97915e-06	0	0	42054	0	0	0	900	0	0	1	13644	7.32923e-05	0	0	3318	0	0	0	3132	0	0	0	10468	0	0	0	64570	0	0	0	2152	0	0	0	3046	0	0
22	42615306	63	A	G	n.63A>G	SNP	rs564543861	11	143290	7.67674e-05	0	2	42052	4.75602e-05	0	0	900	0	0	1	13646	7.32815e-05	0	0	3324	0	0	0	3132	0	0	0	10468	0	0	8	64568	0.0001239	0	0	2154	0	0	0	3046	0	0
22	42615306	63	A	T	n.63A>T	SNP	rs564543861	3	143290	2.09366e-05	0	3	42052	7.13402e-05	0	0	900	0	0	0	13646	0	0	0	3324	0	0	0	3132	0	0	0	10468	0	0	0	64568	0	0	0	2154	0	0	0	3046	0	0
22	42615306	63	A	C	n.63A>C	SNP	rs564543861	6	143290	4.18731e-05	0	0	42052	0	0	0	900	0	0	1	13646	7.32815e-05	0	0	3324	0	0	0	3132	0	0	0	10468	0	0	5	64568	7.74377e-05	0	0	2154	0	0	0	3046	0	0
22	42615307	64	A	G	n.64A>G	SNP	rs995740478	5	143230	3.49089e-05	0	3	42036	7.13674e-05	0	0	896	0	0	0	13636	0	0	0	3316	0	0	0	3126	0	0	0	10472	0	0	2	64554	3.09818e-05	0	0	2154	0	0	0	3040	0	0
22	42615307	64	A	C	n.64A>C	SNP	rs995740478	4	143230	2.79271e-05	0	2	42036	4.75783e-05	0	0	896	0	0	1	13636	7.33353e-05	0	0	3316	0	0	0	3126	0	0	0	10472	0	0	1	64554	1.54909e-05	0	0	2154	0	0	0	3040	0	0
22	42615308	65	T	G	n.65T>G	SNP	rs747816836	1	143276	6.97954e-06	0	0	42054	0	0	0	900	0	0	0	13648	0	0	0	3322	0	0	0	3128	0	0	0	10466	0	0	1	64562	1.5489e-05	0	0	2154	0	0	0	3042	0	0
22	42615308	65	T	C	n.65T>C	SNP	rs747816836	14	143276	9.77135e-05	0	3	42054	7.13369e-05	0	0	900	0	0	0	13648	0	0	0	3322	0	0	0	3128	0	0	0	10466	0	0	11	64562	0.000170379	0	0	2154	0	0	0	3042	0	0
22	42615309	66	G	A	n.66G>A	SNP	rs561562343	31	143308	0.000216317	0	25	42052	0.000594502	0	0	900	0	0	0	13654	0	0	0	3322	0	0	0	3130	0	0	0	10474	0	0	5	64576	7.74281e-05	0	1	2152	0.000464684	0	0	3048	0	0
22	42615309	66	G	T	n.66G>T	SNP	rs561562343	14	143308	9.76917e-05	0	0	42052	0	0	0	900	0	0	0	13654	0	0	0	3322	0	0	0	3130	0	0	4	10474	0.000381898	0	10	64576	0.000154856	0	0	2152	0	0	0	3048	0	0
22	42615309	66	G	C	n.66G>C	SNP	rs561562343	1	143308	6.97798e-06	0	0	42052	0	0	0	900	0	0	0	13654	0	0	0	3322	0	0	0	3130	0	0	0	10474	0	0	1	64576	1.54856e-05	0	0	2152	0	0	0	3048	0	0
22	42615310	67	T	C	n.67T>C	SNP	rs530410567	3	143278	2.09383e-05	0	0	42034	0	0	0	900	0	0	2	13646	0.000146563	0	0	3324	0	0	1	3130	0.000319489	0	0	10470	0	0	0	64574	0	0	0	2152	0	0	0	3048	0	0
22	42615311	68	G	A	n.68G>A	SNP	rs1057502019	14	143294	9.77012e-05	0	8	42030	0.00019034	0	0	900	0	0	0	13658	0	0	0	3322	0	0	0	3132	0	0	0	10480	0	0	5	64572	7.74329e-05	0	0	2154	0	0	1	3046	0.000328299	0
22	42615311	68	G	GT	n.68_69insT	insertion	rs747518172	3	143294	2.0936e-05	0	1	42030	2.37925e-05	0	2	900	0.00222222	0	0	13658	0	0	0	3322	0	0	0	3132	0	0	0	10480	0	0	0	64572	0	0	0	2154	0	0	0	3046	0	0
22	42615312	69	A	C	n.69A>C	SNP	rs548647221	6	143302	4.18696e-05	0	1	42042	2.37857e-05	0	0	896	0	0	0	13656	0	0	0	3320	0	0	0	3134	0	0	0	10474	0	0	3	64576	4.64569e-05	0	0	2154	0	0	2	3050	0.000655738	0
22	42615312	69	A	G	n.69A>G	SNP	rs548647221	13	143302	9.07175e-05	0	6	42042	0.000142714	0	0	896	0	0	2	13656	0.000146456	0	0	3320	0	0	0	3134	0	0	0	10474	0	0	5	64576	7.74281e-05	0	0	2154	0	0	0	3050	0	0
22	42615313	70	G	A	n.70G>A	SNP	rs1020123324	20	143334	0.000139534	0	12	42056	0.000285334	0	0	900	0	0	1	13656	7.32279e-05	0	0	3322	0	0	0	3132	0	0	0	10482	0	0	3	64582	4.64526e-05	0	0	2152	0	0	4	3052	0.00131062	0
22	42615314	71	A	G	n.71A>G	SNP	rs964193871	4	143302	2.79131e-05	0	1	42058	2.37767e-05	0	0	900	0	0	0	13648	0	0	0	3320	0	0	1	3132	0.000319285	0	0	10472	0	0	1	64572	1.54866e-05	0	0	2152	0	0	1	3048	0.000328084	0
22	42615315	72	C	G	n.72C>G	SNP	rs180887630	3	143172	2.09538e-05	0	0	41992	0	0	0	900	0	0	0	13636	0	0	0	3322	0	0	0	3130	0	0	1	10442	9.57671e-05	0	1	64554	1.54909e-05	0	0	2150	0	0	1	3046	0.000328299	0
22	42615315	72	C	T	n.72C>T	SNP	rs180887630	407	143172	0.00284273	0	50	41992	0.0011907	0	0	900	0	0	88	13636	0.00645351	0	0	3322	0	0	0	3130	0	0	4	10442	0.000383068	0	249	64554	0.00385724	0	7	2150	0.00325581	0	9	3046	0.00295469	0
22	42615315	72	C	A	n.72C>A	SNP	rs180887630	3	143172	2.09538e-05	0	0	41992	0	0	0	900	0	0	0	13636	0	0	0	3322	0	0	0	3130	0	0	0	10442	0	0	3	64554	4.64727e-05	0	0	2150	0	0	0	3046	0	0
22	42615316	73	G	A	n.73G>A	SNP	rs150936838	151	143284	0.00105385	0	16	42032	0.000380662	0	0	900	0	0	7	13652	0.000512745	0	1	3322	0.000301023	0	0	3132	0	0	2	10476	0.000190913	0	124	64570	0.0019204	0	1	2152	0.000464684	0	0	3048	0	0
22	42615316	73	G	T	n.73G>T	SNP	rs150936838	5	143284	3.48957e-05	0	1	42032	2.37914e-05	0	0	900	0	0	0	13652	0	0	0	3322	0	0	2	3132	0.00063857	0	0	10476	0	0	2	64570	3.09741e-05	0	0	2152	0	0	0	3048	0	0
22	42615316	73	G	C	n.73G>C	SNP	rs150936838	1	143284	6.97915e-06	0	0	42032	0	0	0	900	0	0	0	13652	0	0	0	3322	0	0	1	3132	0.000319285	0	0	10476	0	0	0	64570	0	0	0	2152	0	0	0	3048	0	0
22	42615317	74	A	T	n.74A>T	SNP		1	143290	6.97885e-06	0	0	42048	0	0	0	900	0	0	0	13654	0	0	0	3322	0	0	0	3128	0	0	0	10472	0	0	1	64566	1.5488e-05	0	0	2154	0	0	0	3046	0	0
22	42615317	74	A	C	n.74A>C	SNP	rs775986975	1	143290	6.97885e-06	0	0	42048	0	0	0	900	0	0	0	13654	0	0	0	3322	0	0	1	3128	0.000319693	0	0	10472	0	0	0	64566	0	0	0	2154	0	0	0	3046	0	0
22	42615317	74	A	G	n.74A>G	SNP	rs775986975	7	143290	4.8852e-05	0	2	42048	4.75647e-05	0	0	900	0	0	0	13654	0	0	0	3322	0	0	0	3128	0	0	0	10472	0	0	5	64566	7.74401e-05	0	0	2154	0	0	0	3046	0	0
22	42615318	75	A	G	n.75A>G	SNP	rs552666394	16	143282	0.000111668	0	4	42050	9.51249e-05	0	0	900	0	0	7	13650	0.000512821	0	0	3320	0	0	0	3134	0	0	0	10470	0	0	2	64556	3.09809e-05	0	3	2154	0.00139276	0	0	3048	0	0
22	42615318	75	A	T	n.75A>T	SNP	rs552666394	1	143282	6.97924e-06	0	0	42050	0	0	0	900	0	0	0	13650	0	0	0	3320	0	0	0	3134	0	0	0	10470	0	0	1	64556	1.54904e-05	0	0	2154	0	0	0	3048	0	0
22	42615318	75	A	AT	n.80dup	duplication	rs1370853957	10	143282	6.97924e-05	0	9	42050	0.000214031	0	0	900	0	0	0	13650	0	0	0	3320	0	0	0	3134	0	0	0	10470	0	0	1	64556	1.54904e-05	0	0	2154	0	0	0	3048	0	0
22	42615319	76	T	TA	n.76_77insA	insertion	rs1390024564	1	143228	6.98188e-06	0	0	42004	0	0	0	898	0	0	0	13650	0	0	0	3320	0	0	0	3126	0	0	0	10472	0	0	1	64560	1.54895e-05	0	0	2152	0	0	0	3046	0	0
22	42615320	77	T	A	n.77T>A	SNP	rs768684008	4	143264	2.79205e-05	0	0	42042	0	0	0	900	0	0	0	13650	0	0	0	3320	0	0	1	3134	0.000319081	0	0	10470	0	0	1	64552	1.54914e-05	0	0	2148	0	0	2	3048	0.000656168	0
22	42615320	77	T	G	n.77T>G	SNP	rs768684008	1	143264	6.98012e-06	0	0	42042	0	0	0	900	0	0	0	13650	0	0	0	3320	0	0	0	3134	0	0	0	10470	0	0	1	64552	1.54914e-05	0	0	2148	0	0	0	3048	0	0
22	42615321	78	T	C	n.78T>C	SNP		1	143292	6.97876e-06	0	0	42048	0	0	0	900	0	0	0	13652	0	0	0	3322	0	0	0	3130	0	0	0	10474	0	0	1	64566	1.5488e-05	0	0	2152	0	0	0	3048	0	0
22	42615324	81	G	A	n.81G>A	SNP		1	143314	6.97769e-06	0	0	42052	0	0	0	900	0	0	0	13662	0	0	0	3320	0	0	0	3134	0	0	0	10468	0	0	0	64580	0	0	0	2150	0	0	1	3048	0.000328084	0
22	42615325	82	A	G	n.82A>G	SNP	rs913796038	8	143330	5.58153e-05	0	2	42058	4.75534e-05	0	0	900	0	0	3	13662	0.000219587	0	0	3322	0	0	0	3134	0	0	0	10478	0	0	3	64576	4.64569e-05	0	0	2150	0	0	0	3050	0	0
22	42615325	82	A	AT	n.82_83insT	insertion	rs1277110046	3	143330	2.09307e-05	0	2	42058	4.75534e-05	0	0	900	0	0	0	13662	0	0	0	3322	0	0	0	3134	0	0	1	10478	9.54381e-05	0	0	64576	0	0	0	2150	0	0	0	3050	0	0
22	42615325	82	AGCGGGTAAAGGT	A	n.83_94del	deletion		1	143330	6.97691e-06	0	0	42058	0	0	0	900	0	0	1	13662	7.31957e-05	0	0	3322	0	0	0	3134	0	0	0	10478	0	0	0	64576	0	0	0	2150	0	0	0	3050	0	0
22	42615326	83	G	C	n.83G>C	SNP	rs369095776	5	143298	3.48923e-05	0	1	42048	2.37823e-05	0	0	900	0	0	0	13654	0	0	0	3324	0	0	0	3128	0	0	0	10472	0	0	0	64580	0	0	0	2148	0	0	4	3044	0.00131406	0
22	42615326	83	G	A	n.83G>A	SNP	rs369095776	6	143298	4.18708e-05	0	4	42048	9.51294e-05	0	0	900	0	0	1	13654	7.32386e-05	0	0	3324	0	0	0	3128	0	0	0	10472	0	0	1	64580	1.54847e-05	0	0	2148	0	0	0	3044	0	0
22	42615327	84	C	G	n.84C>G	SNP	rs562254327	4	143238	2.79256e-05	0	0	42032	0	0	0	900	0	0	0	13658	0	0	0	3320	0	0	0	3130	0	0	0	10456	0	0	4	64550	6.19675e-05	0	0	2148	0	0	0	3044	0	0
22	42615327	84	C	T	n.84C>T	SNP	rs562254327	9	143238	6.28325e-05	0	3	42032	7.13742e-05	0	0	900	0	0	1	13658	7.32172e-05	0	0	3320	0	0	0	3130	0	0	1	10456	9.56389e-05	0	3	64550	4.64756e-05	0	1	2148	0.000465549	0	0	3044	0	0
22	42615328	85	G	T	n.85G>T	SNP	rs368097733	2	143322	1.39546e-05	0	0	42054	0	0	0	900	0	0	0	13664	0	0	0	3324	0	0	0	3130	0	0	0	10472	0	0	2	64578	3.09703e-05	0	0	2150	0	0	0	3050	0	0
22	42615328	85	G	C	n.85G>C	SNP	rs368097733	2	143322	1.39546e-05	0	0	42054	0	0	0	900	0	0	0	13664	0	0	0	3324	0	0	0	3130	0	0	0	10472	0	0	2	64578	3.09703e-05	0	0	2150	0	0	0	3050	0	0
22	42615328	85	G	A	n.85G>A	SNP	rs368097733	37	143322	0.00025816	0	5	42054	0.000118895	0	0	900	0	0	0	13664	0	0	0	3324	0	0	0	3130	0	0	8	10472	0.000763942	0	22	64578	0.000340673	0	0	2150	0	0	2	3050	0.000655738	0
22	42615329	86	G	T	n.86G>T	SNP		1	143302	6.97827e-06	0	0	42046	0	0	0	898	0	0	0	13648	0	0	0	3324	0	0	0	3134	0	0	0	10476	0	0	1	64570	1.54871e-05	0	0	2154	0	0	0	3052	0	0
22	42615329	86	G	C	n.86G>C	SNP	rs548281798	2	143302	1.39565e-05	0	0	42046	0	0	0	898	0	0	0	13648	0	0	0	3324	0	0	0	3134	0	0	0	10476	0	0	2	64570	3.09741e-05	0	0	2154	0	0	0	3052	0	0
22	42615329	86	G	A	n.86G>A	SNP	rs548281798	25	143302	0.000174457	0	6	42046	0.000142701	0	0	898	0	0	0	13648	0	0	0	3324	0	0	0	3134	0	0	3	10476	0.000286369	0	15	64570	0.000232306	0	1	2154	0.000464253	0	0	3052	0	0
22	42615330	87	G	A	n.87G>A	SNP	rs568404675	2	143310	1.39558e-05	0	1	42042	2.37857e-05	0	0	900	0	0	0	13656	0	0	0	3320	0	0	0	3132	0	0	0	10474	0	0	1	64584	1.54837e-05	0	0	2154	0	0	0	3048	0	0
22	42615330	87	G	GT	n.88dup	duplication	rs538456065	5	143310	3.48894e-05	0	0	42042	0	0	0	900	0	0	0	13656	0	0	0	3320	0	0	2	3132	0.00063857	0	0	10474	0	0	2	64584	3.09674e-05	0	1	2154	0.000464253	0	0	3048	0	0
22	42615331	88	T	G	n.88T>G	SNP		1	143268	6.97993e-06	0	0	42044	0	0	0	900	0	0	1	13654	7.32386e-05	0	0	3322	0	0	0	3126	0	0	0	10464	0	0	0	64558	0	0	0	2152	0	0	0	3048	0	0
22	42615332	89	A	G	n.89A>G	SNP	rs535739286	20	143316	0.000139552	0	5	42058	0.000118883	0	0	900	0	0	0	13656	0	0	0	3322	0	0	1	3130	0.000319489	0	1	10478	9.54381e-05	0	13	64570	0.000201332	0	0	2152	0	0	0	3050	0	0
22	42615333	90	A	G	n.90A>G	SNP	rs762857057	1	143250	6.9808e-06	0	0	42036	0	0	0	900	0	0	1	13654	7.32386e-05	0	0	3322	0	0	0	3132	0	0	0	10464	0	0	0	64542	0	0	0	2152	0	0	0	3048	0	0
22	42615334	91	A	G	n.91A>G	SNP	rs948961087	2	143302	1.39565e-05	0	1	42048	2.37823e-05	0	0	900	0	0	0	13650	0	0	0	3322	0	0	0	3130	0	0	0	10480	0	0	1	64568	1.54875e-05	0	0	2154	0	0	0	3050	0	0
22	42615334	91	A	C	n.91A>C	SNP	rs948961087	2	143302	1.39565e-05	0	0	42048	0	0	0	900	0	0	0	13650	0	0	0	3322	0	0	0	3130	0	0	0	10480	0	0	2	64568	3.09751e-05	0	0	2154	0	0	0	3050	0	0
22	42615335	92	G	A	n.92G>A	SNP	rs1044728255	3	143304	2.09345e-05	0	1	42054	2.3779e-05	0	0	900	0	0	0	13648	0	0	0	3324	0	0	0	3132	0	0	0	10478	0	0	2	64570	3.09741e-05	0	0	2150	0	0	0	3048	0	0
22	42615336	93	G	C	n.93G>C	SNP		1	143294	6.97866e-06	0	0	42030	0	0	0	900	0	0	0	13658	0	0	0	3320	0	0	0	3132	0	0	0	10470	0	0	0	64580	0	0	0	2152	0	0	1	3052	0.000327654	0
22	42615336	93	G	A	n.93G>A	SNP	rs183474901	4	143294	2.79146e-05	0	1	42030	2.37925e-05	0	0	900	0	0	2	13658	0.000146434	0	0	3320	0	0	0	3132	0	0	0	10470	0	0	1	64580	1.54847e-05	0	0	2152	0	0	0	3052	0	0
22	42615337	94	T	C	n.94T>C	SNP	rs1265445624	1	143184	6.98402e-06	0	0	42004	0	0	0	900	0	0	0	13644	0	0	0	3322	0	0	0	3128	0	0	0	10456	0	0	1	64534	1.54957e-05	0	0	2152	0	0	0	3044	0	0
22	42615338	95	C	G	n.95C>G	SNP	rs565498114	1	143316	6.97759e-06	0	1	42052	2.37801e-05	0	0	900	0	0	0	13658	0	0	0	3322	0	0	0	3134	0	0	0	10476	0	0	0	64578	0	0	0	2152	0	0	0	3044	0	0
22	42615338	95	C	A	n.95C>A	SNP		1	143316	6.97759e-06	0	1	42052	2.37801e-05	0	0	900	0	0	0	13658	0	0	0	3322	0	0	0	3134	0	0	0	10476	0	0	0	64578	0	0	0	2152	0	0	0	3044	0	0
22	42615338	95	C	T	n.95C>T	SNP	rs565498114	61	143316	0.000425633	0	17	42052	0.000404261	0	0	900	0	0	13	13658	0.000951823	0	0	3322	0	0	1	3134	0.000319081	0	4	10476	0.000381825	0	21	64578	0.000325188	0	2	2152	0.000929368	0	3	3044	0.000985545	0
22	42615339	96	G	A	n.96G>A	SNP	rs563376636	14	143302	9.76958e-05	0	2	42050	4.75624e-05	0	0	900	0	0	0	13658	0	0	0	3324	0	0	0	3130	0	0	0	10478	0	0	12	64566	0.000185856	0	0	2148	0	0	0	3048	0	0
22	42615339	96	G	C	n.96G>C	SNP	rs563376636	2	143302	1.39565e-05	0	2	42050	4.75624e-05	0	0	900	0	0	0	13658	0	0	0	3324	0	0	0	3130	0	0	0	10478	0	0	0	64566	0	0	0	2148	0	0	0	3048	0	0
22	42615340	97	C	A	n.97C>A	SNP	rs59723509	11	143314	7.67545e-05	0	3	42040	7.13606e-05	0	0	900	0	0	0	13658	0	0	0	3324	0	0	0	3134	0	0	0	10476	0	0	8	64582	0.000123874	0	0	2150	0	0	0	3050	0	0
22	42615340	97	C	T	n.97C>T	SNP	rs59723509	1279	143310	0.00892471	18	1121	42038	0.0266663	17	0	900	0	0	36	13658	0.00263582	0	2	3324	0.000601685	0	8	3134	0.00255265	0	2	10476	0.000190913	0	94	64582	0.00145551	1	11	2150	0.00511628	0	5	3048	0.00164042	0
22	42615340	97	C	G	n.97C>G	SNP	rs59723509	2	143314	1.39554e-05	0	0	42040	0	0	0	900	0	0	0	13658	0	0	0	3324	0	0	0	3134	0	0	0	10476	0	0	1	64582	1.54842e-05	0	1	2150	0.000465116	0	0	3050	0	0
22	42615341	98	C	T	n.98C>T	SNP	rs140763661	194	143296	0.00135384	0	50	42040	0.00118934	0	0	900	0	0	17	13658	0.00124469	0	6	3324	0.00180505	0	7	3132	0.00223499	0	16	10470	0.00152818	0	91	64572	0.00140928	0	4	2152	0.00185874	0	3	3048	0.000984252	0
22	42615341	98	C	A	n.98C>A	SNP		1	143296	6.97856e-06	0	0	42040	0	0	0	900	0	0	0	13658	0	0	0	3324	0	0	0	3132	0	0	0	10470	0	0	1	64572	1.54866e-05	0	0	2152	0	0	0	3048	0	0
22	42615342	99	C	G	n.99C>G	SNP	rs752359226	4	143328	2.7908e-05	0	0	42068	0	0	0	900	0	0	0	13658	0	0	0	3324	0	0	2	3130	0.000638978	0	0	10472	0	0	2	64572	3.09732e-05	0	0	2154	0	0	0	3050	0	0
22	42615342	99	C	T	n.99C>T	SNP	rs752359226	22	143328	0.000153494	0	10	42068	0.00023771	0	0	900	0	0	1	13658	7.32172e-05	0	0	3324	0	0	1	3130	0.000319489	0	0	10472	0	0	8	64572	0.000123893	0	1	2154	0.000464253	0	1	3050	0.000327869	0
22	42615343	100	T	C	n.100T>C	SNP	rs867689973	4	143338	2.79061e-05	0	0	42060	0	0	0	900	0	0	0	13666	0	0	0	3322	0	0	0	3132	0	0	0	10488	0	0	4	64566	6.19521e-05	0	0	2154	0	0	0	3050	0	0
22	42615343	100	T	G	n.100T>G	SNP	rs867689973	1	143338	6.97652e-06	0	0	42060	0	0	0	900	0	0	0	13666	0	0	0	3322	0	0	0	3132	0	0	0	10488	0	0	1	64566	1.5488e-05	0	0	2154	0	0	0	3050	0	0
22	42615344	101	C	G	n.101C>G	SNP	rs551876905	2	143338	1.3953e-05	0	0	42060	0	0	0	900	0	0	0	13660	0	0	0	3324	0	0	0	3132	0	0	0	10484	0	0	2	64578	3.09703e-05	0	0	2152	0	0	0	3048	0	0
22	42615344	101	C	T	n.101C>T	SNP	rs551876905	55	143338	0.000383708	0	19	42060	0.000451736	0	0	900	0	0	0	13660	0	0	0	3324	0	0	2	3132	0.00063857	0	2	10484	0.000190767	0	30	64578	0.000464554	0	2	2152	0.000929368	0	0	3048	0	0
22	42615345	102	A	T	n.102A>T	SNP	rs79126439	1	143288	6.97895e-06	0	0	42048	0	0	0	900	0	0	0	13654	0	0	0	3320	0	0	0	3128	0	0	0	10476	0	0	1	64560	1.54895e-05	0	0	2152	0	0	0	3050	0	0
22	42615345	102	A	G	n.102A>G	SNP	rs79126439	561	143288	0.00391519	0	418	42048	0.00994102	0	0	900	0	0	50	13654	0.00366193	0	6	3320	0.00180723	0	6	3128	0.00191816	0	2	10476	0.000190913	0	71	64560	0.00109975	0	6	2152	0.0027881	0	2	3050	0.000655738	0
22	42615346	103	A	G	n.103A>G	SNP	rs1387877348	3	143322	2.09319e-05	0	0	42056	0	0	0	898	0	0	0	13660	0	0	0	3322	0	0	0	3126	0	0	0	10480	0	0	3	64580	4.6454e-05	0	0	2152	0	0	0	3048	0	0
22	42615347	104	G	GT	n.104_105insT	insertion	rs1265128814	3	143344	2.09287e-05	0	0	42066	0	0	0	900	0	0	1	13658	7.32172e-05	0	0	3322	0	0	0	3134	0	0	1	10484	9.53834e-05	0	1	64578	1.54851e-05	0	0	2152	0	0	0	3050	0	0
22	42615347	104	G	C	n.104G>C	SNP	rs542465984	54	143344	0.000376716	0	8	42066	0.000190177	0	0	900	0	0	0	13658	0	0	26	3322	0.00782661	0	0	3134	0	0	0	10484	0	0	19	64578	0.000294218	0	1	2152	0.000464684	0	0	3050	0	0
22	42615347	104	G	A	n.104G>A	SNP	rs542465984	28	143344	0.000195334	0	8	42066	0.000190177	0	0	900	0	0	8	13658	0.000585737	0	0	3322	0	0	2	3134	0.000638162	0	0	10484	0	0	9	64578	0.000139366	0	1	2152	0.000464684	0	0	3050	0	0
22	42615348	105	G	A	n.105G>A	SNP	rs780532355	43	143314	0.00030004	0	12	42060	0.000285307	0	0	900	0	0	6	13658	0.000439303	0	0	3324	0	0	2	3134	0.000638162	0	0	10476	0	0	23	64558	0.000356269	0	0	2154	0	0	0	3050	0	0
22	42615348	105	G	C	n.105G>C	SNP	rs780532355	9	143314	6.27992e-05	0	7	42060	0.000166429	0	0	900	0	0	0	13658	0	0	0	3324	0	0	0	3134	0	0	1	10476	9.54563e-05	0	1	64558	1.54899e-05	0	0	2154	0	0	0	3050	0	0
22	42615348	105	G	T	n.105G>T	SNP	rs780532355	4	143314	2.79107e-05	0	4	42060	9.51022e-05	0	0	900	0	0	0	13658	0	0	0	3324	0	0	0	3134	0	0	0	10476	0	0	0	64558	0	0	0	2154	0	0	0	3050	0	0
22	42615349	106	T	G	n.106T>G	SNP	rs970705789	1	143306	6.97807e-06	0	0	42056	0	0	0	900	0	0	0	13654	0	0	0	3322	0	0	1	3132	0.000319285	0	0	10476	0	0	0	64566	0	0	0	2150	0	0	0	3050	0	0
22	42615349	106	T	C	n.106T>C	SNP	rs970705789	16	143306	0.000111649	0	15	42056	0.000356667	0	0	900	0	0	0	13654	0	0	0	3322	0	0	0	3132	0	0	0	10476	0	0	1	64566	1.5488e-05	0	0	2150	0	0	0	3050	0	0
22	42615350	107	G	A	n.107G>A	SNP	rs371767313	16	143308	0.000111648	0	4	42070	9.50796e-05	0	0	900	0	0	0	13660	0	0	0	3322	0	0	6	3134	0.00191449	0	0	10460	0	0	4	64560	6.19579e-05	0	1	2150	0.000465116	0	1	3052	0.000327654	0
22	42615351	108	A	C	n.108A>C	SNP	rs560780418	1	143184	6.98402e-06	0	0	41978	0	0	0	900	0	0	0	13654	0	0	0	3322	0	0	0	3132	0	0	0	10450	0	0	0	64556	0	0	0	2150	0	0	1	3042	0.000328731	0
22	42615351	108	A	G	n.108A>G	SNP	rs560780418	6	143184	4.19041e-05	0	1	41978	2.3822e-05	0	0	900	0	0	1	13654	7.32386e-05	0	0	3322	0	0	0	3132	0	0	0	10450	0	0	3	64556	4.64713e-05	0	1	2150	0.000465116	0	0	3042	0	0
22	42615352	109	C	G	n.109C>G	SNP	rs189335696	8	143322	5.58184e-05	0	0	42058	0	0	0	898	0	0	0	13658	0	0	0	3324	0	0	0	3134	0	0	0	10474	0	0	6	64572	9.29195e-05	0	1	2154	0.000464253	0	1	3050	0.000327869	0
22	42615352	109	C	T	n.109C>T	SNP	rs189335696	44	143322	0.000307001	0	16	42058	0.000380427	0	0	898	0	0	3	13658	0.000219651	0	0	3324	0	0	0	3134	0	0	0	10474	0	0	25	64572	0.000387165	0	0	2154	0	0	0	3050	0	0
22	42615353	110	C	T	n.110C>T	SNP	rs546400826	31	143274	0.000216369	0	10	42044	0.000237846	0	0	900	0	0	0	13654	0	0	0	3320	0	0	3	3132	0.000957854	0	0	10472	0	0	17	64566	0.000263296	0	0	2148	0	0	1	3038	0.000329164	0
22	42615353	110	C	A	n.110C>A	SNP	rs546400826	2	143274	1.39593e-05	0	0	42044	0	0	0	900	0	0	0	13654	0	0	0	3320	0	0	0	3132	0	0	0	10472	0	0	2	64566	3.09761e-05	0	0	2148	0	0	0	3038	0	0
22	42615354	111	C	T	n.111C>T	SNP	rs564705737	52	143278	0.000362931	0	23	42034	0.000547176	0	0	900	0	0	20	13662	0.00146391	0	0	3320	0	0	3	3134	0.000957243	0	0	10468	0	0	6	64564	9.2931e-05	0	0	2150	0	0	0	3046	0	0
22	42615354	111	C	CG	n.112dup	duplication		1	143278	6.97944e-06	0	1	42034	2.37903e-05	0	0	900	0	0	0	13662	0	0	0	3320	0	0	0	3134	0	0	0	10468	0	0	0	64564	0	0	0	2150	0	0	0	3046	0	0
22	42615355	112	G	C	n.112G>C	SNP		3	143314	2.09331e-05	0	0	42060	0	0	0	900	0	0	0	13662	0	0	0	3322	0	0	0	3132	0	0	0	10474	0	0	3	64562	4.6467e-05	0	0	2154	0	0	0	3048	0	0
22	42615355	112	G	A	n.112G>A	SNP		5	143314	3.48884e-05	0	2	42060	4.75511e-05	0	0	900	0	0	3	13662	0.000219587	0	0	3322	0	0	0	3132	0	0	0	10474	0	0	0	64562	0	0	0	2154	0	0	0	3048	0	0
22	42615356	113	C	G	n.113C>G	SNP	rs983003682	1	143320	6.97739e-06	0	1	42058	2.37767e-05	0	0	900	0	0	0	13666	0	0	0	3322	0	0	0	3134	0	0	0	10476	0	0	0	64568	0	0	0	2154	0	0	0	3042	0	0
22	42615356	113	C	T	n.113C>T	SNP	rs983003682	3	143320	2.09322e-05	0	1	42058	2.37767e-05	0	0	900	0	0	0	13666	0	0	0	3322	0	0	0	3134	0	0	0	10476	0	0	2	64568	3.09751e-05	0	0	2154	0	0	0	3042	0	0
22	42615357	114	C	G	n.114C>G	SNP	rs761976485	28	143324	0.000195362	0	0	42056	0	0	0	900	0	0	2	13666	0.000146349	0	17	3320	0.00512048	0	0	3132	0	0	0	10482	0	0	9	64570	0.000139384	0	0	2152	0	0	0	3046	0	0
22	42615357	114	C	T	n.114C>T	SNP	rs761976485	18	143324	0.00012559	0	9	42056	0.000214	0	0	900	0	0	1	13666	7.31743e-05	0	0	3320	0	0	0	3132	0	0	0	10482	0	0	7	64570	0.000108409	0	0	2152	0	0	1	3046	0.000328299	0
22	42615359	116	A	G	n.116A>G	SNP	rs570474791	26	143316	0.000181417	0	6	42062	0.000142647	0	0	900	0	0	1	13656	7.32279e-05	0	0	3324	0	0	1	3132	0.000319285	0	0	10474	0	0	18	64564	0.000278793	0	0	2154	0	0	0	3050	0	0
22	42615359	116	A	C	n.116A>C	SNP	rs570474791	12	143316	8.37311e-05	0	3	42062	7.13233e-05	0	0	900	0	0	0	13656	0	0	0	3324	0	0	0	3132	0	0	0	10474	0	0	9	64564	0.000139397	0	0	2154	0	0	0	3050	0	0
22	42615360	117	C	T	n.117C>T	SNP	rs1041680239	5	143342	3.48816e-05	0	2	42062	4.75489e-05	0	0	898	0	0	0	13660	0	0	0	3324	0	0	0	3134	0	0	0	10478	0	0	3	64580	4.6454e-05	0	0	2154	0	0	0	3052	0	0
22	42615361	118	T	C	n.118T>C	SNP	rs899846928	51	143338	0.000355802	0	47	42064	0.00111734	0	0	898	0	0	2	13666	0.000146349	0	0	3324	0	0	0	3130	0	0	0	10484	0	0	1	64570	1.54871e-05	0	1	2154	0.000464253	0	0	3048	0	0
22	42615361	118	T	G	n.118T>G	SNP	rs899846928	2	143338	1.3953e-05	0	0	42064	0	0	0	898	0	0	1	13666	7.31743e-05	0	0	3324	0	0	0	3130	0	0	0	10484	0	0	1	64570	1.54871e-05	0	0	2154	0	0	0	3048	0	0
22	42615362	119	T	C	n.119T>C	SNP		1	143334	6.97671e-06	0	0	42062	0	0	0	898	0	0	0	13658	0	0	0	3322	0	0	0	3130	0	0	0	10480	0	0	0	64578	0	0	0	2154	0	0	1	3052	0.000327654	0
22	42615363	120	T	C	n.120T>C	SNP	rs1038921841	4	143348	2.79041e-05	0	3	42062	7.13233e-05	0	0	900	0	0	1	13660	7.32064e-05	0	0	3322	0	0	0	3132	0	0	0	10486	0	0	0	64582	0	0	0	2152	0	0	0	3052	0	0
22	42615363	120	T	A	n.120T>A	SNP	rs1038921841	1	143348	6.97603e-06	0	1	42062	2.37744e-05	0	0	900	0	0	0	13660	0	0	0	3322	0	0	0	3132	0	0	0	10486	0	0	0	64582	0	0	0	2152	0	0	0	3052	0	0
22	42615364	121	G	GA	n.121_122insA	insertion		1	143310	6.97788e-06	0	1	42040	2.37869e-05	0	0	898	0	0	0	13664	0	0	0	3322	0	0	0	3132	0	0	0	10478	0	0	0	64570	0	0	0	2154	0	0	0	3052	0	0
22	42615365	122	C	T	n.122C>T	SNP	rs770085245	21	143278	0.000146568	0	2	42036	4.75783e-05	0	0	900	0	0	1	13660	7.32064e-05	0	0	3318	0	0	2	3132	0.00063857	0	0	10460	0	0	16	64572	0.000247785	0	0	2152	0	0	0	3048	0	0
22	42615365	122	C	G	n.122C>G	SNP	rs770085245	3	143280	2.0938e-05	0	2	42036	4.75783e-05	0	0	900	0	0	0	13662	0	0	0	3318	0	0	0	3132	0	0	0	10460	0	0	1	64572	1.54866e-05	0	0	2152	0	0	0	3048	0	0
22	42615366	123	G	A	n.123G>A	SNP	rs1053875684	7	143302	4.88479e-05	0	5	42040	0.000118934	0	0	900	0	0	0	13662	0	0	0	3324	0	0	0	3130	0	0	0	10476	0	0	2	64572	3.09732e-05	0	0	2152	0	0	0	3046	0	0
22	42615366	123	G	T	n.123G>T	SNP	rs1053875684	2	143302	1.39565e-05	0	0	42040	0	0	0	900	0	0	0	13662	0	0	0	3324	0	0	0	3130	0	0	0	10476	0	0	0	64572	0	0	0	2152	0	0	2	3046	0.000656599	0
22	42615367	124	G	A	n.124G>A	SNP	rs773575642	46	143326	0.000320947	0	19	42058	0.000451757	0	0	898	0	0	6	13664	0.00043911	0	0	3320	0	0	0	3134	0	0	0	10478	0	0	19	64570	0.000294254	0	1	2154	0.000464253	0	1	3050	0.000327869	0
22	42615367	124	G	GT	n.124_125insT	insertion		1	143326	6.9771e-06	0	1	42058	2.37767e-05	0	0	898	0	0	0	13664	0	0	0	3320	0	0	0	3134	0	0	0	10478	0	0	0	64570	0	0	0	2154	0	0	0	3050	0	0
22	42615368	125	G	T	n.125G>T	SNP	rs1010059497	1	143338	6.97652e-06	0	0	42058	0	0	0	898	0	0	0	13666	0	0	0	3324	0	0	0	3134	0	0	0	10476	0	0	1	64578	1.54851e-05	0	0	2154	0	0	0	3050	0	0
22	42615368	125	G	GT	n.125_126insT	insertion	rs1431719279	2	143338	1.3953e-05	0	0	42058	0	0	0	898	0	0	1	13666	7.31743e-05	0	0	3324	0	0	0	3134	0	0	0	10476	0	0	1	64578	1.54851e-05	0	0	2154	0	0	0	3050	0	0
22	42615368	125	G	A	n.125G>A	SNP	rs1010059497	3	143338	2.09296e-05	0	0	42058	0	0	0	898	0	0	1	13666	7.31743e-05	0	0	3324	0	0	0	3134	0	0	2	10476	0.000190913	0	0	64578	0	0	0	2154	0	0	0	3050	0	0
22	42615368	125	G	C	n.125G>C	SNP	rs1010059497	2	143338	1.3953e-05	0	1	42058	2.37767e-05	0	0	898	0	0	0	13666	0	0	0	3324	0	0	1	3134	0.000319081	0	0	10476	0	0	0	64578	0	0	0	2154	0	0	0	3050	0	0
22	42615369	126	A	T	n.126A>T	SNP	rs550054770	2	143300	1.39567e-05	0	0	42044	0	0	0	898	0	0	0	13658	0	0	0	3324	0	0	0	3132	0	0	0	10470	0	0	1	64574	1.54861e-05	0	1	2148	0.000465549	0	0	3052	0	0
22	42615369	126	A	G	n.126A>G	SNP	rs550054770	19	143300	0.000132589	0	1	42044	2.37846e-05	0	0	898	0	0	5	13658	0.000366086	0	0	3324	0	0	0	3132	0	0	0	10470	0	0	12	64574	0.000185833	0	0	2148	0	0	1	3052	0.000327654	0
22	42615370	127	T	G	n.127T>G	SNP	rs1475875333	2	143346	1.39523e-05	0	0	42060	0	0	0	898	0	0	0	13666	0	0	0	3322	0	0	1	3134	0.000319081	0	0	10482	0	0	1	64580	1.54847e-05	0	0	2152	0	0	0	3052	0	0
22	42615370	127	T	TGCCTGGGAGTTGCGATCTGCATCCC	n.127_128insGCCTGGGAGTTGCGATCTGCATCCC	insertion		1	143346	6.97613e-06	0	0	42060	0	0	0	898	0	0	0	13666	0	0	0	3322	0	0	0	3134	0	0	0	10482	0	0	0	64580	0	0	1	2152	0.000464684	0	0	3052	0	0
22	42615371	128	G	T	n.128G>T	SNP	rs376006083	73	143334	0.0005093	0	6	42062	0.000142647	0	0	898	0	0	12	13664	0.00087822	0	1	3322	0.000301023	0	0	3134	0	0	2	10474	0.000190949	0	48	64578	0.000743287	0	0	2152	0	0	4	3050	0.00131148	0
22	42615371	128	G	C	n.128G>C	SNP	rs376006083	4	143334	2.79068e-05	0	0	42062	0	0	0	898	0	0	0	13664	0	0	0	3322	0	0	1	3134	0.000319081	0	0	10474	0	0	3	64578	4.64554e-05	0	0	2152	0	0	0	3050	0	0
22	42615371	128	G	A	n.128G>A	SNP	rs376006083	40	143334	0.000279068	0	26	42062	0.000618135	0	0	898	0	0	5	13664	0.000365925	0	1	3322	0.000301023	0	0	3134	0	0	0	10474	0	0	7	64578	0.000108396	0	0	2152	0	0	1	3050	0.000327869	0
22	42615372	129	C	G	n.129C>G	SNP	rs182027793	2	143280	1.39587e-05	0	1	42032	2.37914e-05	0	0	900	0	0	0	13656	0	0	0	3324	0	0	0	3134	0	0	0	10456	0	0	1	64576	1.54856e-05	0	0	2154	0	0	0	3048	0	0
22	42615372	129	C	A	n.129C>A	SNP	rs182027793	6	143280	4.1876e-05	0	5	42032	0.000118957	0	0	900	0	0	0	13656	0	0	0	3324	0	0	0	3134	0	0	0	10456	0	0	0	64576	0	0	1	2154	0.000464253	0	0	3048	0	0
22	42615372	129	C	T	n.129C>T	SNP	rs182027793	62	143278	0.000432725	0	5	42032	0.000118957	0	0	900	0	0	1	13654	7.32386e-05	0	4	3324	0.00120337	0	3	3134	0.000957243	0	1	10456	9.56389e-05	0	45	64576	0.000696853	0	0	2154	0	0	3	3048	0.000984252	0
22	42615373	130	C	T	n.130C>T	SNP	rs187150287	40	143282	0.00027917	0	15	42038	0.00035682	0	0	898	0	0	1	13658	7.32172e-05	0	0	3324	0	0	4	3132	0.00127714	0	2	10472	0.000190985	0	17	64560	0.000263321	0	0	2150	0	0	1	3050	0.000327869	0
22	42615373	130	C	G	n.130C>G	SNP	rs187150287	4	143284	2.79166e-05	0	1	42038	2.3788e-05	0	0	898	0	0	0	13660	0	0	0	3324	0	0	0	3132	0	0	0	10472	0	0	3	64560	4.64684e-05	0	0	2150	0	0	0	3050	0	0
22	42615374	131	T	C	n.131T>C	SNP	rs767517832	4	143306	2.79123e-05	0	4	42056	9.51113e-05	0	0	900	0	0	0	13658	0	0	0	3322	0	0	0	3132	0	0	0	10480	0	0	0	64560	0	0	0	2150	0	0	0	3048	0	0
22	42615374	131	T	A	n.131T>A	SNP	rs767517832	10	143306	6.97807e-05	0	3	42056	7.13335e-05	0	0	900	0	0	0	13658	0	0	0	3322	0	0	0	3132	0	0	0	10480	0	0	7	64560	0.000108426	0	0	2150	0	0	0	3048	0	0
22	42615374	131	T	TGGGAGTTGCGATCTGCCC	n.133_134insGAGTTGCGATCTGCCCGG	insertion	rs1411696575	2	143306	1.39561e-05	0	0	42056	0	0	0	900	0	0	0	13658	0	0	0	3322	0	0	0	3132	0	0	0	10480	0	0	2	64560	3.09789e-05	0	0	2150	0	0	0	3048	0	0
22	42615374	131	TG	T	n.134del	deletion	rs1368817475	2	143306	1.39561e-05	0	1	42056	2.37778e-05	0	0	900	0	0	0	13658	0	0	0	3322	0	0	0	3132	0	0	0	10480	0	0	1	64560	1.54895e-05	0	0	2150	0	0	0	3048	0	0
22	42615374	131	T	G	n.131T>G	SNP	rs767517832	3	143306	2.09342e-05	0	0	42056	0	0	0	900	0	0	0	13658	0	0	0	3322	0	0	0	3132	0	0	0	10480	0	0	3	64560	4.64684e-05	0	0	2150	0	0	0	3048	0	0
22	42615375	132	G	A	n.132G>A	SNP	rs192013896	20	143316	0.000139552	0	5	42050	0.000118906	0	0	898	0	0	1	13662	7.31957e-05	0	0	3322	0	0	0	3134	0	0	0	10480	0	0	13	64566	0.000201344	0	1	2154	0.000464253	0	0	3050	0	0
22	42615375	132	G	C	n.132G>C	SNP	rs192013896	4	143316	2.79104e-05	0	0	42050	0	0	0	898	0	0	0	13662	0	0	0	3322	0	0	0	3134	0	0	0	10480	0	0	4	64566	6.19521e-05	0	0	2154	0	0	0	3050	0	0
22	42615376	133	G	C	n.133G>C	SNP	rs565617029	8	143302	5.58262e-05	0	2	42050	4.75624e-05	0	0	898	0	0	3	13662	0.000219587	0	0	3320	0	0	0	3134	0	0	0	10478	0	0	2	64562	3.0978e-05	0	1	2154	0.000464253	0	0	3044	0	0
22	42615376	133	G	A	n.133G>A	SNP	rs565617029	6	143302	4.18696e-05	0	0	42050	0	0	0	898	0	0	5	13662	0.000365979	0	0	3320	0	0	0	3134	0	0	0	10478	0	0	1	64562	1.5489e-05	0	0	2154	0	0	0	3044	0	0
22	42615377	134	G	A	n.134G>A	SNP	rs913586625	3	143346	2.09284e-05	0	1	42048	2.37823e-05	0	0	900	0	0	0	13668	0	0	0	3324	0	0	0	3134	0	0	0	10486	0	0	2	64584	3.09674e-05	0	0	2154	0	0	0	3048	0	0
22	42615378	135	A	G	n.135A>G	SNP	rs369601453	5	143260	3.49016e-05	0	2	42026	4.75896e-05	0	0	898	0	0	1	13650	7.32601e-05	0	0	3322	0	0	0	3128	0	0	0	10466	0	0	2	64568	3.09751e-05	0	0	2152	0	0	0	3050	0	0
22	42615379	136	G	A	n.136G>A	SNP	rs755661046	1	143326	6.9771e-06	0	0	42048	0	0	0	898	0	0	0	13662	0	0	0	3324	0	0	0	3134	0	0	0	10476	0	0	1	64578	1.54851e-05	0	0	2154	0	0	0	3052	0	0
22	42615379	136	G	GT	n.138dup	duplication	rs1357652345	4	143326	2.79084e-05	0	0	42048	0	0	0	898	0	0	0	13662	0	0	0	3324	0	0	4	3134	0.00127632	0	0	10476	0	0	0	64578	0	0	0	2154	0	0	0	3052	0	0
22	42615380	137	T	TTGC	n.138_140dup	duplication	rs1248950604	2	143210	1.39655e-05	0	0	42004	0	0	0	898	0	0	1	13656	7.32279e-05	0	0	3324	0	0	0	3124	0	0	0	10472	0	0	1	64546	1.54928e-05	0	0	2146	0	0	0	3040	0	0
22	42615380	137	T	G	n.137T>G	SNP		1	143210	6.98275e-06	0	1	42004	2.38073e-05	0	0	898	0	0	0	13656	0	0	0	3324	0	0	0	3124	0	0	0	10472	0	0	0	64546	0	0	0	2146	0	0	0	3040	0	0
22	42615381	138	T	G	n.138T>G	SNP	rs1203292916	1	143324	6.9772e-06	0	0	42058	0	0	0	900	0	0	0	13662	0	0	0	3320	0	0	0	3132	0	0	0	10480	0	0	1	64568	1.54875e-05	0	0	2154	0	0	0	3050	0	0
22	42615382	139	G	A	n.139G>A	SNP	rs983586971	7	143318	4.88424e-05	0	1	42044	2.37846e-05	0	0	900	0	0	4	13658	0.000292869	0	0	3322	0	0	0	3130	0	0	0	10486	0	0	1	64580	1.54847e-05	0	1	2154	0.000464253	0	0	3044	0	0
22	42615383	140	C	T	n.140C>T	SNP	rs146703104	383	143302	0.00267268	2	345	42054	0.00820374	2	0	898	0	0	18	13654	0.0013183	0	0	3320	0	0	0	3134	0	0	0	10476	0	0	13	64574	0.000201319	0	6	2148	0.0027933	0	1	3044	0.000328515	0
22	42615384	141	G	T	n.141G>T	SNP	rs546889299	1	143310	6.97788e-06	0	0	42046	0	0	0	900	0	0	0	13664	0	0	0	3322	0	0	0	3130	0	0	0	10482	0	0	1	64562	1.5489e-05	0	0	2154	0	0	0	3050	0	0
22	42615384	141	G	C	n.141G>C	SNP	rs546889299	15	143310	0.000104668	0	12	42046	0.000285402	0	0	900	0	0	2	13664	0.00014637	0	0	3322	0	0	0	3130	0	0	0	10482	0	0	1	64562	1.5489e-05	0	0	2154	0	0	0	3050	0	0
22	42615384	141	G	A	n.141G>A	SNP	rs546889299	14	143310	9.76903e-05	0	4	42046	9.51339e-05	0	0	900	0	0	2	13664	0.00014637	0	0	3322	0	0	3	3130	0.000958466	0	0	10482	0	0	2	64562	3.0978e-05	0	0	2154	0	0	3	3050	0.000983607	0
22	42615385	142	A	T	n.142A>T	SNP	rs557518992	3	143290	2.09366e-05	0	0	42038	0	0	0	900	0	0	3	13656	0.000219684	0	0	3324	0	0	0	3126	0	0	0	10468	0	0	0	64578	0	0	0	2152	0	0	0	3048	0	0
22	42615385	142	A	G	n.142A>G	SNP	rs557518992	5	143290	3.48943e-05	0	0	42038	0	0	0	900	0	0	1	13656	7.32279e-05	0	0	3324	0	0	0	3126	0	0	0	10468	0	0	2	64578	3.09703e-05	0	0	2152	0	0	2	3048	0.000656168	0
22	42615385	142	A	C	n.142A>C	SNP	rs557518992	3	143290	2.09366e-05	0	2	42038	4.7576e-05	0	0	900	0	0	0	13656	0	0	0	3324	0	0	1	3126	0.000319898	0	0	10468	0	0	0	64578	0	0	0	2152	0	0	0	3048	0	0
22	42615386	143	T	A	n.143T>A	SNP	rs569795339	1	143332	6.97681e-06	0	0	42048	0	0	0	900	0	0	0	13658	0	0	0	3320	0	0	0	3132	0	0	0	10482	0	0	1	64588	1.54828e-05	0	0	2154	0	0	0	3050	0	0
22	42615386	143	T	C	n.143T>C	SNP	rs569795339	1	143332	6.97681e-06	0	0	42048	0	0	0	900	0	0	0	13658	0	0	0	3320	0	0	0	3132	0	0	0	10482	0	0	1	64588	1.54828e-05	0	0	2154	0	0	0	3050	0	0
22	42615387	144	C	G	n.144C>G	SNP	rs181654863	5	143318	3.48875e-05	0	3	42050	7.13436e-05	0	0	898	0	0	0	13668	0	0	0	3322	0	0	0	3130	0	0	0	10480	0	0	2	64574	3.09722e-05	0	0	2152	0	0	0	3044	0	0
22	42615387	144	C	T	n.144C>T	SNP	rs181654863	17	143318	0.000118617	0	6	42050	0.000142687	0	0	898	0	0	2	13668	0.000146327	0	0	3322	0	0	3	3130	0.000958466	0	0	10480	0	0	5	64574	7.74305e-05	0	0	2152	0	0	1	3044	0.000328515	0
22	42615387	144	CT	C	n.145del	deletion		4	143318	2.791e-05	0	0	42050	0	0	0	898	0	0	0	13668	0	0	0	3322	0	0	0	3130	0	0	4	10480	0.000381679	0	0	64574	0	0	0	2152	0	0	0	3044	0	0
22	42615388	145	T	G	n.145T>G	SNP	rs1024392524	2	143330	1.39538e-05	0	0	42048	0	0	0	900	0	0	0	13664	0	0	0	3324	0	0	1	3134	0.000319081	0	0	10474	0	0	1	64582	1.54842e-05	0	0	2154	0	0	0	3050	0	0
22	42615389	146	G	C	n.146G>C	SNP	rs555176628	1	143304	6.97817e-06	0	0	42032	0	0	0	898	0	0	0	13662	0	0	0	3324	0	0	0	3134	0	0	0	10470	0	0	1	64580	1.54847e-05	0	0	2154	0	0	0	3050	0	0
22	42615389	146	G	A	n.146G>A	SNP	rs555176628	16	143304	0.000111651	0	14	42032	0.00033308	0	0	898	0	0	0	13662	0	0	0	3324	0	0	0	3134	0	0	0	10470	0	0	1	64580	1.54847e-05	0	0	2154	0	0	1	3050	0.000327869	0
22	42615390	147	C	T	n.147C>T	SNP	rs915243620	5	143302	3.48913e-05	0	1	42038	2.3788e-05	0	0	900	0	0	0	13658	0	0	0	3324	0	0	0	3128	0	0	0	10484	0	0	4	64574	6.19444e-05	0	0	2154	0	0	0	3042	0	0
22	42615391	148	C	T	n.148C>T	SNP		1	143278	6.97944e-06	0	1	42022	2.37971e-05	0	0	900	0	0	0	13658	0	0	0	3322	0	0	0	3130	0	0	0	10474	0	0	0	64574	0	0	0	2148	0	0	0	3050	0	0
22	42615392	149	C	A	n.149C>A	SNP	rs573544616	1	143290	6.97885e-06	0	0	42038	0	0	0	900	0	0	0	13664	0	0	0	3322	0	0	0	3132	0	0	0	10476	0	0	1	64560	1.54895e-05	0	0	2150	0	0	0	3048	0	0
22	42615392	149	C	T	n.149C>T	SNP	rs573544616	6	143290	4.18731e-05	0	2	42038	4.7576e-05	0	0	900	0	0	0	13664	0	0	0	3322	0	0	0	3132	0	0	0	10476	0	0	4	64560	6.19579e-05	0	0	2150	0	0	0	3048	0	0
22	42615393	150	G	C	n.150G>C	SNP	rs1188041328	5	143298	3.48923e-05	0	0	42030	0	0	0	900	0	0	0	13664	0	0	0	3324	0	0	0	3132	0	0	0	10474	0	0	5	64576	7.74281e-05	0	0	2150	0	0	0	3048	0	0
22	42615393	150	G	T	n.150G>T	SNP		1	143298	6.97846e-06	0	0	42030	0	0	0	900	0	0	0	13664	0	0	0	3324	0	0	0	3132	0	0	0	10474	0	0	1	64576	1.54856e-05	0	0	2150	0	0	0	3048	0	0

## Sheet: Supplementary Table S3
RNA2DMut											dbSNP	gnomAD v3.1
												Allele Count	Allele Number	Allele Frequency	Allele Count	Allele Number	Allele Frequency	Allele Count	Allele Number	Allele Frequency	Allele Count	Allele Number	Allele Frequency	Allele Count	Allele Number	Allele Frequency	Allele Count	Allele Number	Allele Frequency	Allele Count	Allele Number	Allele Frequency	Allele Count	Allele Number	Allele Frequency	Allele Count	Allele Number	Allele Frequency	Allele Count	Allele Number	Allele Frequency
Name	Position	WT	MUT	Mutation	ED	deltaED	Sequence	MFE structure	delta(G)	Centroid structure	rsID	All Populations	All Populations	All Populations	African	African	African	Amish	Amish	Amish	Latino	Latino	Latino	Ashkenazi Jewish	Ashkenazi Jewish	Ashkenazi Jewish	East Asian	East Asian	East Asian	European (Finnish)	European (Finnish)	European (Finnish)	European (non-Finnish)	European (non-Finnish)	European (non-Finnish)	Other	Other	Other	South Asian	South Asian	South Asian
Mutant_444	148	C	U	148C>U	30.13	19.72	AUGCCUUAAACUUAUGAGUAAGGAAAAUAACGAUUCGGGGUGACGCCCGAAUCCUCACUGCUAAUGUGAGACGAAUUUUUGAGCGGGUAAAGGUCGCCCUCAAGGUGACCCGCCUACUUUGCGGGAUGCCUGGGAGUUGCGAUCUGCUCG	...(((((..(....)..)))))........((((((((......))))))))(((((.......)))))..........((((((((...(((((((.....)))))))(((..(((((.((((...))))))))).))))))))))).	-55.4	...(((((..(....)..)))))........((((((((......))))))))(((((.......)))))..........((((((......(((((.....((((..(((((.......)))))..)))).......))))))))))).	rs1254934608	1	143278	6.97944e-06	1	42022	2.37971e-05	0	900	0	0	13658	0	0	3322	0	0	3130	0	0	10474	0	0	64574	0	0	2148	0	0	3050	0
Mutant_286	96	G	A	96G>A	25.98	15.57	AUGCCUUAAACUUAUGAGUAAGGAAAAUAACGAUUCGGGGUGACGCCCGAAUCCUCACUGCUAAUGUGAGACGAAUUUUUGAGCGGGUAAAGGUCACCCUCAAGGUGACCCGCCUACUUUGCGGGAUGCCUGGGAGUUGCGAUCUGCCCG	...(((((..(....)..)))))........((((((((......))))))))(((((.......))))).............(((((..(((((.(.(((.((((..(((((.......)))))..))))..)))..).))))))))))	-52.9	...(((((..(....)..)))))........((((((((......))))))))(((((.......))))).............(((((...((((.......((((..(((((.......)))))..)))).........)))).)))))	rs563376636	14	143302	9.76958e-05	2	42050	4.75624e-05	0	900	0	0	13658	0	0	3324	0	0	3130	0	0	10478	0	12	64566	0.000185856	0	2148	0	0	3048	0
Mutant_12	4	C	U	4C>U	24.24	13.83	AUGUCUUAAACUUAUGAGUAAGGAAAAUAACGAUUCGGGGUGACGCCCGAAUCCUCACUGCUAAUGUGAGACGAAUUUUUGAGCGGGUAAAGGUCGCCCUCAAGGUGACCCGCCUACUUUGCGGGAUGCCUGGGAGUUGCGAUCUGCCCG	....((((((((((....)))).........((((((((......))))))))(((((.......))))).......))))))(((((..(((((((.(((.((((..(((((.......)))))..))))..)))..))))))))))))	-56.1	...............................((((((((......))))))))(((((.......))))).............(((((..(((((((.(((.((((..(((((.......)))))..))))..)))..))))))))))))	rs531211319	12	143180	8.38106e-05	3	42000	7.14286e-05	0	900	0	2	13652	0.000146499	0	3316	0	1	3128	0.000319693	0	10454	0	4	64540	6.19771e-05	1	2152	0.000464684	1	3038	0.000329164
Mutant_362	121	G	C	121G>C	24.11	13.7	AUGCCUUAAACUUAUGAGUAAGGAAAAUAACGAUUCGGGGUGACGCCCGAAUCCUCACUGCUAAUGUGAGACGAAUUUUUGAGCGGGUAAAGGUCGCCCUCAAGGUGACCCGCCUACUUUCCGGGAUGCCUGGGAGUUGCGAUCUGCCCG	...(((((..(....)..)))))........((((((((......))))))))(((((.......))))).............((((((..(((((((.....)))))))(((..((((.(((((...))))))))).)))...))))))	-55	...(((((..(....)..)))))........((((((((......))))))))(((((.......))))).............((((((..(((((((.....)))))))(((..((...(((((...)))))..)).)))...))))))
Mutant_442	148	C	A	148C>A	23.15	12.74	AUGCCUUAAACUUAUGAGUAAGGAAAAUAACGAUUCGGGGUGACGCCCGAAUCCUCACUGCUAAUGUGAGACGAAUUUUUGAGCGGGUAAAGGUCGCCCUCAAGGUGACCCGCCUACUUUGCGGGAUGCCUGGGAGUUGCGAUCUGCACG	...(((((..(....)..)))))........((((((((......))))))))(((((.......)))))................((..(((((((.(((.((((..(((((.......)))))..))))..)))..)))))))..)).	-52.5	....((..............)).........((((((((......))))))))(((((.......)))))....................(((((((.(((.((((..(((((.......)))))..))))..)))..))))))).....
Mutant_367	123	G	A	123G>A	23	12.59	AUGCCUUAAACUUAUGAGUAAGGAAAAUAACGAUUCGGGGUGACGCCCGAAUCCUCACUGCUAAUGUGAGACGAAUUUUUGAGCGGGUAAAGGUCGCCCUCAAGGUGACCCGCCUACUUUGCAGGAUGCCUGGGAGUUGCGAUCUGCCCG	...(((((..(....)..)))))........((((((((......))))))))(((((.......))))).............((((((..(((((((.....)))))))(((..(((((.((((...))))))))).)))...))))))	-52.9	...(((((..(....)..)))))........((((((((......))))))))(((((.......))))).............((((((..(((((((.....)))))))(((..((((..((((...)))).)))).)))...))))))	rs1053875684	7	143302	4.88479e-05	5	42040	0.000118934	0	900	0	0	13662	0	0	3324	0	0	3130	0	0	10476	0	2	64572	3.09732e-05	0	2152	0	0	3046	0
Mutant_368	123	G	C	123G>C	22.98	12.57	AUGCCUUAAACUUAUGAGUAAGGAAAAUAACGAUUCGGGGUGACGCCCGAAUCCUCACUGCUAAUGUGAGACGAAUUUUUGAGCGGGUAAAGGUCGCCCUCAAGGUGACCCGCCUACUUUGCCGGAUGCCUGGGAGUUGCGAUCUGCCCG	...(((((..(....)..)))))........((((((((......))))))))(((((.......))))).............(((((..(((((((.(((.((((..((.((.......)).))..))))..)))..))))))))))))	-52.1	...(((((..(....)..)))))........((((((((......))))))))(((((.......))))).............(((((..(((((((.(((.((((.....................))))..)))..))))))))))))
Mutant_58	20	A	G	20A>G	22.96	12.55	AUGCCUUAAACUUAUGAGUGAGGAAAAUAACGAUUCGGGGUGACGCCCGAAUCCUCACUGCUAAUGUGAGACGAAUUUUUGAGCGGGUAAAGGUCGCCCUCAAGGUGACCCGCCUACUUUGCGGGAUGCCUGGGAGUUGCGAUCUGCCCG	...(((((..(....)..)))))........((((((((......))))))))(((((.......))))).............(((((..(((((((.(((.((((..(((((.......)))))..))))..)))..))))))))))))	-58.4	................((((((..........(((((((......))))))).))))))........................(((((..(((((((.(((.((((..(((((.......)))))..))))..)))..))))))))))))		1	143322	6.9773e-06	0	42054	0	0	900	0	0	13654	0	0	3324	0	0	3132	0	0	10482	0	0	64584	0	0	2154	0	1	3038	0.000329164
Mutant_198	66	G	U	66G>U	22.87	12.46	AUGCCUUAAACUUAUGAGUAAGGAAAAUAACGAUUCGGGGUGACGCCCGAAUCCUCACUGCUAAUUUGAGACGAAUUUUUGAGCGGGUAAAGGUCGCCCUCAAGGUGACCCGCCUACUUUGCGGGAUGCCUGGGAGUUGCGAUCUGCCCG	...(((((..(....)..)))))........((((((((......))))))))((((.....((((((...))))))..))))(((((..(((((((.(((.((((..(((((.......)))))..))))..)))..))))))))))))	-54.7	...(((((..........)))))........((((((((......))))))))..........((((.....)))).......(((((..(((((((.(((.((((..(((((.......)))))..))))..)))..))))))))))))	rs561562343	14	143308	9.76917e-05	0	42052	0	0	900	0	0	13654	0	0	3322	0	0	3130	0	4	10474	0.000381898	10	64576	0.000154856	0	2152	0	0	3048	0
Mutant_168	56	C	U	56C>U	22.84	12.43	AUGCCUUAAACUUAUGAGUAAGGAAAAUAACGAUUCGGGGUGACGCCCGAAUCCUUACUGCUAAUGUGAGACGAAUUUUUGAGCGGGUAAAGGUCGCCCUCAAGGUGACCCGCCUACUUUGCGGGAUGCCUGGGAGUUGCGAUCUGCCCG	...(((((..(....)..)))))........((((((((......))))))))(((((.......))))).............(((((..(((((((.(((.((((..(((((.......)))))..))))..)))..))))))))))))	-56.1	................(((((((.........(((((((......))))))))))))))........................(((((..(((((((.(((.((((..(((((.......)))))..))))..)))..))))))))))))	rs189449022	39	143270	0.000272213	33	42044	0.000784892	0	900	0	1	13652	7.32493e-05	0	3322	0	1	3126	0.000319898	0	10468	0	4	64564	6.1954e-05	0	2152	0	0	3042	0
Mutant_211	71	A	G	71A>G	22.82	12.41	AUGCCUUAAACUUAUGAGUAAGGAAAAUAACGAUUCGGGGUGACGCCCGAAUCCUCACUGCUAAUGUGAGGCGAAUUUUUGAGCGGGUAAAGGUCGCCCUCAAGGUGACCCGCCUACUUUGCGGGAUGCCUGGGAGUUGCGAUCUGCCCG	...(((((..(....)..)))))........((((((((......))))))))(((((.......))))).............(((((..(((((((.(((.((((..(((((.......)))))..))))..)))..))))))))))))	-58.3	..((...........................((((((((......)))))))).((((.......)))).))...........(((((..(((((((.(((.((((..(((((.......)))))..))))..)))..))))))))))))	rs964193871	4	143302	2.79131e-05	1	42058	2.37767e-05	0	900	0	0	13648	0	0	3320	0	1	3132	0.000319285	0	10472	0	1	64572	1.54866e-05	0	2152	0	1	3048	0.000328084
Mutant_166	56	C	A	56C>A	21.98	11.57	AUGCCUUAAACUUAUGAGUAAGGAAAAUAACGAUUCGGGGUGACGCCCGAAUCCUAACUGCUAAUGUGAGACGAAUUUUUGAGCGGGUAAAGGUCGCCCUCAAGGUGACCCGCCUACUUUGCGGGAUGCCUGGGAGUUGCGAUCUGCCCG	...(((((..(....)..)))))........((((((((......))))))))......(((.....((......))....)))((((..(((((((.(((.((((..(((((.......)))))..))))..)))..))))))))))).	-51.9	...(((((..........)))))........((((((((......))))))))..............................(((((..(((((((.(((.((((..(((((.......)))))..))))..)))..))))))))))))		1	143270	6.97983e-06	1	42044	2.37846e-05	0	900	0	0	13652	0	0	3322	0	0	3126	0	0	10468	0	0	64564	0	0	2152	0	0	3042	0
Mutant_199	67	U	A	67U>A	21.38	10.97	AUGCCUUAAACUUAUGAGUAAGGAAAAUAACGAUUCGGGGUGACGCCCGAAUCCUCACUGCUAAUGAGAGACGAAUUUUUGAGCGGGUAAAGGUCGCCCUCAAGGUGACCCGCCUACUUUGCGGGAUGCCUGGGAGUUGCGAUCUGCCCG	...(((((..(....)..)))))........((((((((......))))))))((((.......))))...............(((((..(((((((.(((.((((..(((((.......)))))..))))..)))..))))))))))))	-54.1	...(((((..........)))))........((((((((......))))))))..............................(((((..(((((((.(((.((((..(((((.......)))))..))))..)))..))))))))))))	rs530410567
Mutant_202	68	G	A	68G>A	20.96	10.55	AUGCCUUAAACUUAUGAGUAAGGAAAAUAACGAUUCGGGGUGACGCCCGAAUCCUCACUGCUAAUGUAAGACGAAUUUUUGAGCGGGUAAAGGUCGCCCUCAAGGUGACCCGCCUACUUUGCGGGAUGCCUGGGAGUUGCGAUCUGCCCG	...(((((..(....)..)))))........((((((((......)))))))).....(((....)))...............(((((..(((((((.(((.((((..(((((.......)))))..))))..)))..))))))))))))	-52.4	...(((((..........)))))........((((((((......))))))))..............................(((((..(((((((.(((.((((..(((((.......)))))..))))..)))..))))))))))))	rs1057502019	14	143294	9.77012e-05	8	42030	0.00019034	0	900	0	0	13658	0	0	3322	0	0	3132	0	0	10480	0	5	64572	7.74329e-05	0	2154	0	1	3046	0.000328299
Mutant_253	85	G	A	85G>A	20.4	9.99	AUGCCUUAAACUUAUGAGUAAGGAAAAUAACGAUUCGGGGUGACGCCCGAAUCCUCACUGCUAAUGUGAGACGAAUUUUUGAGCAGGUAAAGGUCGCCCUCAAGGUGACCCGCCUACUUUGCGGGAUGCCUGGGAGUUGCGAUCUGCCCG	...(((((..(....)..)))))........((((((((......))))))))(((((.......)))))...............(((..(((((((.(((.((((..(((((.......)))))..))))..)))..))))))))))..	-53.4	...............................((((((((......))))))))(((((.......)))))...............(((..(((((((.(((.((((..(((((.......)))))..))))..)))..))))))))))..	rs368097733	37	143322	0.00025816	5	42054	0.000118895	0	900	0	0	13664	0	0	3324	0	0	3130	0	8	10472	0.000763942	22	64578	0.000340673	0	2150	0	2	3050	0.000655738
Mutant_244	82	A	G	82A>G	20.35	9.94	AUGCCUUAAACUUAUGAGUAAGGAAAAUAACGAUUCGGGGUGACGCCCGAAUCCUCACUGCUAAUGUGAGACGAAUUUUUGGGCGGGUAAAGGUCGCCCUCAAGGUGACCCGCCUACUUUGCGGGAUGCCUGGGAGUUGCGAUCUGCCCG	..((((.(((((((....)))).........((((((((......))))))))(((((.......)))))......))).))))((((..(((((((.(((.((((..(((((.......)))))..))))..)))..))))))))))).	-58.5	..((((.........................((((((((......))))))))(((((.......)))))..........))))((((..(((((((.(((.((((..(((((.......)))))..))))..)))..))))))))))).	rs913796038	8	143330	5.58153e-05	2	42058	4.75534e-05	0	900	0	3	13662	0.000219587	0	3322	0	0	3134	0	0	10478	0	3	64576	4.64569e-05	0	2150	0	0	3050	0
Mutant_14	5	C	G	5C>G	19.96	9.55	AUGCGUUAAACUUAUGAGUAAGGAAAAUAACGAUUCGGGGUGACGCCCGAAUCCUCACUGCUAAUGUGAGACGAAUUUUUGAGCGGGUAAAGGUCGCCCUCAAGGUGACCCGCCUACUUUGCGGGAUGCCUGGGAGUUGCGAUCUGCCCG	..........((((.((((..(.........((((((((......))))))))(((((.......))))).)..)))).))))(((((..(((((((.(((.((((..(((((.......)))))..))))..)))..))))))))))))	-55.7	...............................((((((((......))))))))(((((.......))))).............(((((..(((((((.(((.((((..(((((.......)))))..))))..)))..))))))))))))
Mutant_393	131	U	G	131U>G	19.87	9.46	AUGCCUUAAACUUAUGAGUAAGGAAAAUAACGAUUCGGGGUGACGCCCGAAUCCUCACUGCUAAUGUGAGACGAAUUUUUGAGCGGGUAAAGGUCGCCCUCAAGGUGACCCGCCUACUUUGCGGGAUGCCGGGGAGUUGCGAUCUGCCCG	...(((((..(....)..)))))........((((((((......))))))))(((((.......))))).............(((((..(((((((.(((..(((..(((((.......)))))..)))...)))..))))))))))))	-57.1	...(((((..(....)..)))))........((((((((......))))))))(((((.......))))).............(((((..(((((((.(((..(((..(((((.......)))))..)))...)))..))))))))))))	rs767517832	3	143306	2.09342e-05	0	42056	0	0	900	0	0	13658	0	0	3322	0	0	3132	0	0	10480	0	3	64560	4.64684e-05	0	2150	0	0	3048	0
Mutant_196	66	G	A	66G>A	19.54	9.13	AUGCCUUAAACUUAUGAGUAAGGAAAAUAACGAUUCGGGGUGACGCCCGAAUCCUCACUGCUAAUAUGAGACGAAUUUUUGAGCGGGUAAAGGUCGCCCUCAAGGUGACCCGCCUACUUUGCGGGAUGCCUGGGAGUUGCGAUCUGCCCG	...(((((..(....)..)))))........((((((((......))))))))((((.........)))).............(((((..(((((((.(((.((((..(((((.......)))))..))))..)))..))))))))))))	-53.7	...(((((..........)))))........((((((((......))))))))((((.........)))).............(((((..(((((((.(((.((((..(((((.......)))))..))))..)))..))))))))))))	rs561562343	31	143308	0.000216317	25	42052	0.000594502	0	900	0	0	13654	0	0	3322	0	0	3130	0	0	10474	0	5	64576	7.74281e-05	1	2152	0.000464684	0	3048	0
Mutant_258	86	G	U	86G>U	19.51	9.1	AUGCCUUAAACUUAUGAGUAAGGAAAAUAACGAUUCGGGGUGACGCCCGAAUCCUCACUGCUAAUGUGAGACGAAUUUUUGAGCGUGUAAAGGUCGCCCUCAAGGUGACCCGCCUACUUUGCGGGAUGCCUGGGAGUUGCGAUCUGCCCG	((((((((((((((....)))).........((((((((......))))))))(((((.......))))).......)))))).))))..(((((((.(((.((((..(((((.......)))))..))))..)))..))))))).....	-51.6	...............................((((((((......))))))))(((((.......)))))....................(((((((.(((.((((..(((((.......)))))..))))..)))..))))))).....		1	143302	6.97827e-06	0	42046	0	0	898	0	0	13648	0	0	3324	0	0	3134	0	0	10476	0	1	64570	1.54871e-05	0	2154	0	0	3052	0
Mutant_426	142	A	U	142A>U	18.93	8.52	AUGCCUUAAACUUAUGAGUAAGGAAAAUAACGAUUCGGGGUGACGCCCGAAUCCUCACUGCUAAUGUGAGACGAAUUUUUGAGCGGGUAAAGGUCGCCCUCAAGGUGACCCGCCUACUUUGCGGGAUGCCUGGGAGUUGCGUUCUGCCCG	...(((((..(....)..)))))........((((((((......))))))))(((((.......))))).............((((((((.((.((.((((.(((..(((((.......)))))..))))))).)).)).)).))))))	-53.7	...(((((..(....)..)))))........((((((((......))))))))(((((.......))))).............((((((((.((.((.(((.((((..(((((.......)))))..))))))).)).)).)).))))))	rs557518992	3	143290	2.09366e-05	0	42038	0	0	900	0	3	13656	0.000219684	0	3324	0	0	3126	0	0	10468	0	0	64578	0	0	2152	0	0	3048	0
Mutant_282	94	U	G	94U>G	18.09	7.68	AUGCCUUAAACUUAUGAGUAAGGAAAAUAACGAUUCGGGGUGACGCCCGAAUCCUCACUGCUAAUGUGAGACGAAUUUUUGAGCGGGUAAAGGGCGCCCUCAAGGUGACCCGCCUACUUUGCGGGAUGCCUGGGAGUUGCGAUCUGCCCG	...(((((..(....)..)))))........((((((((......))))))))(((((.......))))).............(((((..((..(((.(((.((((..(((((.......)))))..))))..)))..)))..)))))))	-53.2	...(((((..(....)..)))))........((((((((......))))))))(((((.......))))).............((((((....((.....(.((((..(((((.......)))))..)))))......))....))))))
Mutant_423	141	G	U	141G>U	18	7.59	AUGCCUUAAACUUAUGAGUAAGGAAAAUAACGAUUCGGGGUGACGCCCGAAUCCUCACUGCUAAUGUGAGACGAAUUUUUGAGCGGGUAAAGGUCGCCCUCAAGGUGACCCGCCUACUUUGCGGGAUGCCUGGGAGUUGCUAUCUGCCCG	...(((((..(....)..)))))........((((((((......))))))))(((((.......))))).............((((((..(((.((.((((.(((..(((((.......)))))..))))))).)).)))...))))))	-52.4	...(((((..(....)..)))))........((((((((......))))))))(((((.......))))).............((((((..(((.((.(((.((((..(((((.......)))))..))))))).)).)))...))))))	rs546889299	1	143310	6.97788e-06	0	42046	0	0	900	0	0	13664	0	0	3322	0	0	3130	0	0	10482	0	1	64562	1.5489e-05	0	2154	0	0	3050	0
Mutant_234	78	U	G	78U>G	17.99	7.58	AUGCCUUAAACUUAUGAGUAAGGAAAAUAACGAUUCGGGGUGACGCCCGAAUCCUCACUGCUAAUGUGAGACGAAUUGUUGAGCGGGUAAAGGUCGCCCUCAAGGUGACCCGCCUACUUUGCGGGAUGCCUGGGAGUUGCGAUCUGCCCG	...(((((..(....)..)))))........((((((((......))))))))(((((.......))))).............(((((..(((((((.(((.((((..(((((.......)))))..))))..)))..))))))))))))	-58.3	...(((((..(....)..)))))........((((((((......))))))))(((((.......))))).............(((((..(((((((.(((.((((..(((((.......)))))..))))..)))..))))))))))))
Mutant_421	141	G	A	141G>A	17.97	7.56	AUGCCUUAAACUUAUGAGUAAGGAAAAUAACGAUUCGGGGUGACGCCCGAAUCCUCACUGCUAAUGUGAGACGAAUUUUUGAGCGGGUAAAGGUCGCCCUCAAGGUGACCCGCCUACUUUGCGGGAUGCCUGGGAGUUGCAAUCUGCCCG	...(((((..(....)..)))))........((((((((......))))))))(((((.......))))).............(((((..((((.((.(((.((((..(((((.......)))))..))))..)))..)).)))))))))	-52.3	...(((((..(....)..)))))........((((((((......))))))))(((((.......))))).............((((((..(((.((.....((((..(((((.......)))))..)))).......)).)))))))))	rs546889299
Mutant_63	21	A	U	21A>U	17.93	7.52	AUGCCUUAAACUUAUGAGUAUGGAAAAUAACGAUUCGGGGUGACGCCCGAAUCCUCACUGCUAAUGUGAGACGAAUUUUUGAGCGGGUAAAGGUCGCCCUCAAGGUGACCCGCCUACUUUGCGGGAUGCCUGGGAGUUGCGAUCUGCCCG	..........((((.((((.((.........((((((((......))))))))(((((.......))))).)).)))).))))(((((..(((((((.(((.((((..(((((.......)))))..))))..)))..))))))))))))	-56.2	...............................((((((((......))))))))(((((.......))))).............(((((..(((((((.(((.((((..(((((.......)))))..))))..)))..))))))))))))
Mutant_445	149	C	A	149C>A	17.9	7.49	AUGCCUUAAACUUAUGAGUAAGGAAAAUAACGAUUCGGGGUGACGCCCGAAUCCUCACUGCUAAUGUGAGACGAAUUUUUGAGCGGGUAAAGGUCGCCCUCAAGGUGACCCGCCUACUUUGCGGGAUGCCUGGGAGUUGCGAUCUGCCAG	...(((((..(....)..)))))........((((((((......))))))))(((((.......)))))...............(((..(((((((.(((.((((..(((((.......)))))..))))..)))..))))))))))..	-53.8	...(((((..........)))))........((((((((......))))))))(((((.......)))))...............(((..(((((((.(((.((((..(((((.......)))))..))))..)))..))))))))))..	rs573544616	1	143290	6.97885e-06	0	42038	0	0	900	0	0	13664	0	0	3322	0	0	3132	0	0	10476	0	1	64560	1.54895e-05	0	2150	0	0	3048	0
Mutant_425	142	A	C	142A>C	17.85	7.44	AUGCCUUAAACUUAUGAGUAAGGAAAAUAACGAUUCGGGGUGACGCCCGAAUCCUCACUGCUAAUGUGAGACGAAUUUUUGAGCGGGUAAAGGUCGCCCUCAAGGUGACCCGCCUACUUUGCGGGAUGCCUGGGAGUUGCGCUCUGCCCG	...(((((..(....)..)))))........((((((((......))))))))(((((.......))))).............((((((.((((.((.((((.(((..(((((.......)))))..))))))).)).)).)).))))))	-54	...(((((..(....)..)))))........((((((((......))))))))(((((.......))))).............((((((.((((.((...(.((((..(((((.......)))))..)))))...)).)).)).))))))	rs557518992	3	143290	2.09366e-05	2	42038	4.7576e-05	0	900	0	0	13656	0	0	3324	0	1	3126	0.000319898	0	10468	0	0	64578	0	0	2152	0	0	3048	0
Mutant_147	49	G	U	49G>U	17.82	7.41	AUGCCUUAAACUUAUGAGUAAGGAAAAUAACGAUUCGGGGUGACGCCCUAAUCCUCACUGCUAAUGUGAGACGAAUUUUUGAGCGGGUAAAGGUCGCCCUCAAGGUGACCCGCCUACUUUGCGGGAUGCCUGGGAGUUGCGAUCUGCCCG	...(((((..(....)..)))))........((((.(((((...)))))))))(((((.......))))).............(((((..(((((((.(((.((((..(((((.......)))))..))))..)))..))))))))))))	-52.6	...(((((..(....)..)))))........((((..((((...)))).))))(((((.......))))).............(((((..(((((((.(((.((((..(((((.......)))))..))))..)))..))))))))))))		1	143214	6.98256e-06	0	42016	0	0	900	0	0	13648	0	0	3322	0	0	3134	0	0	10446	0	1	64554	1.54909e-05	0	2150	0	0	3044	0
Mutant_255	85	G	U	85G>U	17.73	7.32	AUGCCUUAAACUUAUGAGUAAGGAAAAUAACGAUUCGGGGUGACGCCCGAAUCCUCACUGCUAAUGUGAGACGAAUUUUUGAGCUGGUAAAGGUCGCCCUCAAGGUGACCCGCCUACUUUGCGGGAUGCCUGGGAGUUGCGAUCUGCCCG	...(((((..(....)..)))))........((((((((......))))))))(((((.......)))))...............(((..(((((((.(((.((((..(((((.......)))))..))))..)))..))))))))))..	-53.2	...(((((..........)))))........((((((((......))))))))(((((.......)))))...............((...(((((((.(((.((((..(((((.......)))))..))))..)))..))))))).))..	rs368097733	2	143322	1.39546e-05	0	42054	0	0	900	0	0	13664	0	0	3324	0	0	3130	0	0	10472	0	2	64578	3.09703e-05	0	2150	0	0	3050	0
Mutant_59	20	A	C	20A>C	17.64	7.23	AUGCCUUAAACUUAUGAGUCAGGAAAAUAACGAUUCGGGGUGACGCCCGAAUCCUCACUGCUAAUGUGAGACGAAUUUUUGAGCGGGUAAAGGUCGCCCUCAAGGUGACCCGCCUACUUUGCGGGAUGCCUGGGAGUUGCGAUCUGCCCG	....((((......))))(((((((......((((((((......))))))))(((((.......))))).....))))))).(((((..(((((((.(((.((((..(((((.......)))))..))))..)))..))))))))))))	-56.6	...............................((((((((......))))))))(((((.......))))).............(((((..(((((((.(((.((((..(((((.......)))))..))))..)))..))))))))))))
Mutant_201	67	U	G	67U>G	17.63	7.22	AUGCCUUAAACUUAUGAGUAAGGAAAAUAACGAUUCGGGGUGACGCCCGAAUCCUCACUGCUAAUGGGAGACGAAUUUUUGAGCGGGUAAAGGUCGCCCUCAAGGUGACCCGCCUACUUUGCGGGAUGCCUGGGAGUUGCGAUCUGCCCG	...(((((..(....)..)))))........((((((((......))))))))(((.((......))))).............(((((..(((((((.(((.((((..(((((.......)))))..))))..)))..))))))))))))	-54.4	...(((((..(....)..)))))........((((((((......))))))))(((...........))).............(((((..(((((((.(((.((((..(((((.......)))))..))))..)))..))))))))))))
Mutant_204	68	G	U	68G>U	17.55	7.14	AUGCCUUAAACUUAUGAGUAAGGAAAAUAACGAUUCGGGGUGACGCCCGAAUCCUCACUGCUAAUGUUAGACGAAUUUUUGAGCGGGUAAAGGUCGCCCUCAAGGUGACCCGCCUACUUUGCGGGAUGCCUGGGAGUUGCGAUCUGCCCG	...(((((..(....)..)))))........((((((((......))))))))((((((((....).))).........))))(((((..(((((((.(((.((((..(((((.......)))))..))))..)))..))))))))))))	-52.2	...(((((..(....)..)))))........((((((((......))))))))(((........................)))(((((..(((((((.(((.((((..(((((.......)))))..))))..)))..))))))))))))
Mutant_222	74	A	U	74A>U	17.41	7	AUGCCUUAAACUUAUGAGUAAGGAAAAUAACGAUUCGGGGUGACGCCCGAAUCCUCACUGCUAAUGUGAGACGUAUUUUUGAGCGGGUAAAGGUCGCCCUCAAGGUGACCCGCCUACUUUGCGGGAUGCCUGGGAGUUGCGAUCUGCCCG	....((((((..((((...............((((((((......))))))))(((((.......))))).))))..))))))(((((..(((((((.(((.((((..(((((.......)))))..))))..)))..))))))))))))	-58.5	.....((((......................((((((((......))))))))(((((.......)))))........)))).(((((..(((((((.(((.((((..(((((.......)))))..))))..)))..))))))))))))		1	143290	6.97885e-06	0	42048	0	0	900	0	0	13654	0	0	3322	0	0	3128	0	0	10472	0	1	64566	1.5488e-05	0	2154	0	0	3046	0
Mutant_145	49	G	A	49G>A	17.35	6.94	AUGCCUUAAACUUAUGAGUAAGGAAAAUAACGAUUCGGGGUGACGCCCAAAUCCUCACUGCUAAUGUGAGACGAAUUUUUGAGCGGGUAAAGGUCGCCCUCAAGGUGACCCGCCUACUUUGCGGGAUGCCUGGGAGUUGCGAUCUGCCCG	...(((((..(....)..)))))........((((((((((...)))).....(((((.......))))).))))))......(((((..(((((((.(((.((((..(((((.......)))))..))))..)))..))))))))))))	-52.4	...(((((..(....)..)))))........((((((((((...)))).....(((((.......))))).))))))......(((((..(((((((.(((.((((..(((((.......)))))..))))..)))..))))))))))))	rs574655982	13	143214	9.07732e-05	1	42016	2.38005e-05	0	900	0	5	13648	0.000366354	0	3322	0	0	3134	0	0	10446	0	7	64554	0.000108436	0	2150	0	0	3044	0
Mutant_60	20	A	U	20A>U	17.15	6.74	AUGCCUUAAACUUAUGAGUUAGGAAAAUAACGAUUCGGGGUGACGCCCGAAUCCUCACUGCUAAUGUGAGACGAAUUUUUGAGCGGGUAAAGGUCGCCCUCAAGGUGACCCGCCUACUUUGCGGGAUGCCUGGGAGUUGCGAUCUGCCCG	....((((((.......((((......))))((((((((......))))))))(((((.......))))).......))))))(((((..(((((((.(((.((((..(((((.......)))))..))))..)))..))))))))))))	-57.5	.....(((.........((((......))))((((((((......))))))))(((((.......))))).........))).(((((..(((((((.(((.((((..(((((.......)))))..))))..)))..))))))))))))
Mutant_68	23	G	C	23G>C	17.01	6.6	AUGCCUUAAACUUAUGAGUAAGCAAAAUAACGAUUCGGGGUGACGCCCGAAUCCUCACUGCUAAUGUGAGACGAAUUUUUGAGCGGGUAAAGGUCGCCCUCAAGGUGACCCGCCUACUUUGCGGGAUGCCUGGGAGUUGCGAUCUGCCCG	.(((((((......))))...))).......((((((((......))))))))(((((.......))))).............(((((..(((((((.(((.((((..(((((.......)))))..))))..)))..))))))))))))	-56.4	...............................((((((((......))))))))(((((.......))))).............(((((..(((((((.(((.((((..(((((.......)))))..))))..)))..))))))))))))
Mutant_284	95	C	G	95C>G	16.91	6.5	AUGCCUUAAACUUAUGAGUAAGGAAAAUAACGAUUCGGGGUGACGCCCGAAUCCUCACUGCUAAUGUGAGACGAAUUUUUGAGCGGGUAAAGGUGGCCCUCAAGGUGACCCGCCUACUUUGCGGGAUGCCUGGGAGUUGCGAUCUGCCCG	...(((((..(....)..)))))........((((((((......))))))))(((((.......))))).............(((((..((((.((.(((.((((..(((((.......)))))..))))..)))..)).)))))))))	-54.9	...(((((..(....)..)))))........((((((((......))))))))(((((.......))))).............(((((...(((.((.(((.((((..(((((.......)))))..))))..)))..)).))).)))))	rs565498114	1	143316	6.97759e-06	1	42052	2.37801e-05	0	900	0	0	13658	0	0	3322	0	0	3134	0	0	10476	0	0	64578	0	0	2152	0	0	3044	0
Mutant_149	50	A	C	50A>C	16.85	6.44	AUGCCUUAAACUUAUGAGUAAGGAAAAUAACGAUUCGGGGUGACGCCCGCAUCCUCACUGCUAAUGUGAGACGAAUUUUUGAGCGGGUAAAGGUCGCCCUCAAGGUGACCCGCCUACUUUGCGGGAUGCCUGGGAGUUGCGAUCUGCCCG	...(((((..(....)..)))))........(((.((((......)))).)))(((((.......))))).............(((((..(((((((.(((.((((..(((((.......)))))..))))..)))..))))))))))))	-53.8	...(((((..(....)..)))))........(((.((((......)))).)))(((((.......))))).............(((((..(((((((.(((.((((..(((((.......)))))..))))..)))..))))))))))))	rs144543438	3	143262	2.09407e-05	3	42016	7.14014e-05	0	900	0	0	13656	0	0	3320	0	0	3126	0	0	10482	0	0	64568	0	0	2154	0	0	3040	0
Mutant_92	31	C	G	31C>G	16.84	6.43	AUGCCUUAAACUUAUGAGUAAGGAAAAUAAGGAUUCGGGGUGACGCCCGAAUCCUCACUGCUAAUGUGAGACGAAUUUUUGAGCGGGUAAAGGUCGCCCUCAAGGUGACCCGCCUACUUUGCGGGAUGCCUGGGAGUUGCGAUCUGCCCG	...(((((..(....)..))))).......(((((((((......)))))))))((((.......))))..............(((((..(((((((.(((.((((..(((((.......)))))..))))..)))..))))))))))))	-58.4	...(((((..........))))).......(((((((((......)))))))))((((.......))))..............(((((..(((((((.(((.((((..(((((.......)))))..))))..)))..))))))))))))	rs192887737	5	143226	3.49099e-05	0	42002	0	0	898	0	1	13658	7.32172e-05	0	3324	0	1	3128	0.000319693	1	10458	9.56206e-05	2	64564	3.0977e-05	0	2150	0	0	3044	0
Mutant_45	15	U	G	15U>G	16.67	6.26	AUGCCUUAAACUUAGGAGUAAGGAAAAUAACGAUUCGGGGUGACGCCCGAAUCCUCACUGCUAAUGUGAGACGAAUUUUUGAGCGGGUAAAGGUCGCCCUCAAGGUGACCCGCCUACUUUGCGGGAUGCCUGGGAGUUGCGAUCUGCCCG	..........(((((((((..(.........((((((((......))))))))(((((.......))))).)..)))))))))(((((..(((((((.(((.((((..(((((.......)))))..))))..)))..))))))))))))	-58.4	...............................((((((((......))))))))(((((.......))))).............(((((..(((((((.(((.((((..(((((.......)))))..))))..)))..))))))))))))	rs942517557
Mutant_228	76	U	G	76U>G	16.63	6.22	AUGCCUUAAACUUAUGAGUAAGGAAAAUAACGAUUCGGGGUGACGCCCGAAUCCUCACUGCUAAUGUGAGACGAAGUUUUGAGCGGGUAAAGGUCGCCCUCAAGGUGACCCGCCUACUUUGCGGGAUGCCUGGGAGUUGCGAUCUGCCCG	...(((((..(....)..)))))........((((((((......))))))))(((((.......))))).............(((((..(((((((.(((.((((..(((((.......)))))..))))..)))..))))))))))))	-58.3	...............................((((((((......))))))))(((((.......))))).............(((((..(((((((.(((.((((..(((((.......)))))..))))..)))..))))))))))))	rs1166259671
Mutant_56	19	U	C	19U>C	16.62	6.21	AUGCCUUAAACUUAUGAGCAAGGAAAAUAACGAUUCGGGGUGACGCCCGAAUCCUCACUGCUAAUGUGAGACGAAUUUUUGAGCGGGUAAAGGUCGCCCUCAAGGUGACCCGCCUACUUUGCGGGAUGCCUGGGAGUUGCGAUCUGCCCG	...((((...(....)...))))........((((((((......))))))))(((((.......))))).............(((((..(((((((.(((.((((..(((((.......)))))..))))..)))..))))))))))))	-55.9	...............................((((((((......))))))))(((((.......))))).............(((((..(((((((.(((.((((..(((((.......)))))..))))..)))..))))))))))))
Mutant_65	22	G	C	22G>C	16.61	6.2	AUGCCUUAAACUUAUGAGUAACGAAAAUAACGAUUCGGGGUGACGCCCGAAUCCUCACUGCUAAUGUGAGACGAAUUUUUGAGCGGGUAAAGGUCGCCCUCAAGGUGACCCGCCUACUUUGCGGGAUGCCUGGGAGUUGCGAUCUGCCCG	....((((......))))...(((((((...((((((((......))))))))(((((.......)))))....)))))))..(((((..(((((((.(((.((((..(((((.......)))))..))))..)))..))))))))))))	-56.3	.....................(((((((...((((((((......))))))))(((((.......)))))....)))))))..(((((..(((((((.(((.((((..(((((.......)))))..))))..)))..))))))))))))
Mutant_288	96	G	U	96G>U	16.53	6.12	AUGCCUUAAACUUAUGAGUAAGGAAAAUAACGAUUCGGGGUGACGCCCGAAUCCUCACUGCUAAUGUGAGACGAAUUUUUGAGCGGGUAAAGGUCUCCCUCAAGGUGACCCGCCUACUUUGCGGGAUGCCUGGGAGUUGCGAUCUGCCCG	...(((((..(....)..)))))........((((((((......))))))))(((((.......))))).............((((((...(((((((...((((..(((((.......)))))..)))))))))..))....))))))	-53.8	...(((((..(....)..)))))........((((((((......))))))))(((((.......))))).............((((((.....(((((...((((..(((((.......)))))..)))))))))........))))))	rs563376636
Mutant_67	23	G	A	23G>A	16.52	6.11	AUGCCUUAAACUUAUGAGUAAGAAAAAUAACGAUUCGGGGUGACGCCCGAAUCCUCACUGCUAAUGUGAGACGAAUUUUUGAGCGGGUAAAGGUCGCCCUCAAGGUGACCCGCCUACUUUGCGGGAUGCCUGGGAGUUGCGAUCUGCCCG	....((((((((((....)))).........((((((((......))))))))(((((.......))))).......))))))(((((..(((((((.(((.((((..(((((.......)))))..))))..)))..))))))))))))	-55.8	.....((((......................((((((((......))))))))(((((.......)))))........)))).(((((..(((((((.(((.((((..(((((.......)))))..))))..)))..))))))))))))	rs975344652	13	143248	9.07517e-05	4	42028	9.51746e-05	0	900	0	0	13646	0	0	3322	0	1	3130	0.000319489	0	10468	0	7	64562	0.000108423	0	2150	0	1	3042	0.000328731
Mutant_259	87	G	A	87G>A	16.46	6.05	AUGCCUUAAACUUAUGAGUAAGGAAAAUAACGAUUCGGGGUGACGCCCGAAUCCUCACUGCUAAUGUGAGACGAAUUUUUGAGCGGAUAAAGGUCGCCCUCAAGGUGACCCGCCUACUUUGCGGGAUGCCUGGGAGUUGCGAUCUGCCCG	...(((((..(....)..)))))........((((((((......))))))))(((((.......))))).............(((....(((((((.(((.((((..(((((.......)))))..))))..)))..)))))))..)))	-53.4	...(((((..(....)..)))))........((((((((......))))))))(((((.......))))).............(((....(((((((.(((.((((..(((((.......)))))..))))..)))..)))))))..)))	rs568404675	2	143310	1.39558e-05	1	42042	2.37857e-05	0	900	0	0	13656	0	0	3320	0	0	3132	0	0	10474	0	1	64584	1.54837e-05	0	2154	0	0	3048	0
Mutant_172	58	C	A	58C>A	16.45	6.04	AUGCCUUAAACUUAUGAGUAAGGAAAAUAACGAUUCGGGGUGACGCCCGAAUCCUCAAUGCUAAUGUGAGACGAAUUUUUGAGCGGGUAAAGGUCGCCCUCAAGGUGACCCGCCUACUUUGCGGGAUGCCUGGGAGUUGCGAUCUGCCCG	...(((((..(....)..)))))........((((((((......))))))))((((((....)).)))).............(((((..(((((((.(((.((((..(((((.......)))))..))))..)))..))))))))))))	-54.1	...(((((..(....)..)))))........((((((((......))))))))(((...........))).............(((((..(((((((.(((.((((..(((((.......)))))..))))..)))..))))))))))))
Mutant_69	23	G	U	23G>U	16.31	5.9	AUGCCUUAAACUUAUGAGUAAGUAAAAUAACGAUUCGGGGUGACGCCCGAAUCCUCACUGCUAAUGUGAGACGAAUUUUUGAGCGGGUAAAGGUCGCCCUCAAGGUGACCCGCCUACUUUGCGGGAUGCCUGGGAGUUGCGAUCUGCCCG	..........((((.((((..((........((((((((......))))))))(((((.......)))))))..)))).))))(((((..(((((((.(((.((((..(((((.......)))))..))))..)))..))))))))))))	-56.9	.....(((..(((......))).........((((((((......))))))))(((((.......))))).........))).(((((..(((((((.(((.((((..(((((.......)))))..))))..)))..))))))))))))	rs975344652
Mutant_13	5	C	A	5C>A	16.28	5.87	AUGCAUUAAACUUAUGAGUAAGGAAAAUAACGAUUCGGGGUGACGCCCGAAUCCUCACUGCUAAUGUGAGACGAAUUUUUGAGCGGGUAAAGGUCGCCCUCAAGGUGACCCGCCUACUUUGCGGGAUGCCUGGGAGUUGCGAUCUGCCCG	..........((((.((((..(.........((((((((......))))))))(((((.......))))).)..)))).))))(((((..(((((((.(((.((((..(((((.......)))))..))))..)))..))))))))))))	-55.7	...............................((((((((......))))))))(((((.......))))).............(((((..(((((((.(((.((((..(((((.......)))))..))))..)))..))))))))))))
Mutant_281	94	U	C	94U>C	16.26	5.85	AUGCCUUAAACUUAUGAGUAAGGAAAAUAACGAUUCGGGGUGACGCCCGAAUCCUCACUGCUAAUGUGAGACGAAUUUUUGAGCGGGUAAAGGCCGCCCUCAAGGUGACCCGCCUACUUUGCGGGAUGCCUGGGAGUUGCGAUCUGCCCG	...(((((..(....)..)))))........((((((((......))))))))(((((.......))))).............((((((...((.((.((((.(((..(((((.......)))))..))))))).)).))....))))))	-53.5	...(((((..(....)..)))))........((((((((......))))))))(((((.......))))).............((((((...((.((.(((.((((..(((((.......)))))..))))))).)).))....))))))	rs1265445624	1	143184	6.98402e-06	0	42004	0	0	900	0	0	13644	0	0	3322	0	0	3128	0	0	10456	0	1	64534	1.54957e-05	0	2152	0	0	3044	0
Mutant_66	22	G	U	22G>U	16.25	5.84	AUGCCUUAAACUUAUGAGUAAUGAAAAUAACGAUUCGGGGUGACGCCCGAAUCCUCACUGCUAAUGUGAGACGAAUUUUUGAGCGGGUAAAGGUCGCCCUCAAGGUGACCCGCCUACUUUGCGGGAUGCCUGGGAGUUGCGAUCUGCCCG	..........((((.((((............((((((((......))))))))(((((.......)))))....)))).))))(((((..(((((((.(((.((((..(((((.......)))))..))))..)))..))))))))))))	-55.6	....(((((......................((((((((......))))))))(((((.......)))))........)))))(((((..(((((((.(((.((((..(((((.......)))))..))))..)))..))))))))))))
Mutant_15	5	C	U	5C>U	16.16	5.75	AUGCUUUAAACUUAUGAGUAAGGAAAAUAACGAUUCGGGGUGACGCCCGAAUCCUCACUGCUAAUGUGAGACGAAUUUUUGAGCGGGUAAAGGUCGCCCUCAAGGUGACCCGCCUACUUUGCGGGAUGCCUGGGAGUUGCGAUCUGCCCG	..((((.(((((((....)))).........((((((((......))))))))(((((.......)))))......))).))))((((..(((((((.(((.((((..(((((.......)))))..))))..)))..))))))))))).	-56.5	..(((..........................((((((((......))))))))(((((.......)))))...........)))((((..(((((((.(((.((((..(((((.......)))))..))))..)))..))))))))))).	rs755570010	6	143262	4.18813e-05	2	42016	4.76009e-05	0	900	0	0	13656	0	1	3322	0.000301023	0	3132	0	0	10468	0	3	64574	4.64583e-05	0	2150	0	0	3044	0
Mutant_19	7	U	A	7U>A	16.03	5.62	AUGCCUAAAACUUAUGAGUAAGGAAAAUAACGAUUCGGGGUGACGCCCGAAUCCUCACUGCUAAUGUGAGACGAAUUUUUGAGCGGGUAAAGGUCGCCCUCAAGGUGACCCGCCUACUUUGCGGGAUGCCUGGGAGUUGCGAUCUGCCCG	...(((...(((....))).)))........((((((((......))))))))(((((.......))))).............(((((..(((((((.(((.((((..(((((.......)))))..))))..)))..))))))))))))	-56.4	...............................((((((((......))))))))(((((.......))))).............(((((..(((((((.(((.((((..(((((.......)))))..))))..)))..))))))))))))
Mutant_10	4	C	A	4C>A	16.02	5.61	AUGACUUAAACUUAUGAGUAAGGAAAAUAACGAUUCGGGGUGACGCCCGAAUCCUCACUGCUAAUGUGAGACGAAUUUUUGAGCGGGUAAAGGUCGCCCUCAAGGUGACCCGCCUACUUUGCGGGAUGCCUGGGAGUUGCGAUCUGCCCG	....((((((((((....)))).........((((((((......))))))))(((((.......))))).......))))))(((((..(((((((.(((.((((..(((((.......)))))..))))..)))..))))))))))))	-56.7	....(((........................((((((((......))))))))(((((.......)))))..........)))(((((..(((((((.(((.((((..(((((.......)))))..))))..)))..))))))))))))
Mutant_87	29	A	U	29A>U	16	5.59	AUGCCUUAAACUUAUGAGUAAGGAAAAUUACGAUUCGGGGUGACGCCCGAAUCCUCACUGCUAAUGUGAGACGAAUUUUUGAGCGGGUAAAGGUCGCCCUCAAGGUGACCCGCCUACUUUGCGGGAUGCCUGGGAGUUGCGAUCUGCCCG	...(((((..(....)..)))))........((((((((......))))))))(((((.......))))).............(((((..(((((((.(((.((((..(((((.......)))))..))))..)))..))))))))))))	-58.3	...(((((..........)))))........((((((((......))))))))(((((.......))))).............(((((..(((((((.(((.((((..(((((.......)))))..))))..)))..))))))))))))
Mutant_280	94	U	A	94U>A	16	5.59	AUGCCUUAAACUUAUGAGUAAGGAAAAUAACGAUUCGGGGUGACGCCCGAAUCCUCACUGCUAAUGUGAGACGAAUUUUUGAGCGGGUAAAGGACGCCCUCAAGGUGACCCGCCUACUUUGCGGGAUGCCUGGGAGUUGCGAUCUGCCCG	...(((((..(....)..)))))........((((((((......))))))))(((((.......))))).............(((((...((((((.(((.((((..(((((.......)))))..))))..)))..))).))))))))	-53.4	...(((((..(....)..)))))........((((((((......))))))))(((((.......))))).............(((((....(((((.(((.((((..(((((.......)))))..))))..)))..))).)).)))))
Mutant_264	88	U	G	88U>G	15.99	5.58	AUGCCUUAAACUUAUGAGUAAGGAAAAUAACGAUUCGGGGUGACGCCCGAAUCCUCACUGCUAAUGUGAGACGAAUUUUUGAGCGGGGAAAGGUCGCCCUCAAGGUGACCCGCCUACUUUGCGGGAUGCCUGGGAGUUGCGAUCUGCCCG	...(((((..(....)..)))))........((((((((......))))))))(((((.......)))))...............(((..(((((((.(((.((((..(((((.......)))))..))))..)))..))))))).))).	-56.7	...(((((..........)))))........((((((((......))))))))(((((.......)))))...............(((..(((((((.(((.((((..(((((.......)))))..))))..)))..))))))).))).		1	143268	6.97993e-06	0	42044	0	0	900	0	1	13654	7.32386e-05	0	3322	0	0	3126	0	0	10464	0	0	64558	0	0	2152	0	0	3048	0
Mutant_443	148	C	G	148C>G	15.99	5.58	AUGCCUUAAACUUAUGAGUAAGGAAAAUAACGAUUCGGGGUGACGCCCGAAUCCUCACUGCUAAUGUGAGACGAAUUUUUGAGCGGGUAAAGGUCGCCCUCAAGGUGACCCGCCUACUUUGCGGGAUGCCUGGGAGUUGCGAUCUGCGCG	...(((((..(....)..)))))........((((((((......))))))))(((((.......))))).............((.((..(((((((.(((.((((..(((((.......)))))..))))..)))..))))))))).))	-53.9	...(((((..(....)..)))))........((((((((......))))))))(((((.......))))).............((.((..(((((((.(((.((((..(((((.......)))))..))))..)))..))))))))).))	rs1254934608
Mutant_64	22	G	A	22G>A	15.96	5.55	AUGCCUUAAACUUAUGAGUAAAGAAAAUAACGAUUCGGGGUGACGCCCGAAUCCUCACUGCUAAUGUGAGACGAAUUUUUGAGCGGGUAAAGGUCGCCCUCAAGGUGACCCGCCUACUUUGCGGGAUGCCUGGGAGUUGCGAUCUGCCCG	..........((((.((((............((((((((......))))))))(((((.......)))))....)))).))))(((((..(((((((.(((.((((..(((((.......)))))..))))..)))..))))))))))))	-55.6	.....(((.......................((((((((......))))))))(((((.......))))).........))).(((((..(((((((.(((.((((..(((((.......)))))..))))..)))..))))))))))))	rs563218458	10	143260	6.98032e-05	2	42034	4.75805e-05	0	900	0	0	13656	0	0	3320	0	0	3134	0	0	10458	0	8	64568	0.0001239	0	2152	0	0	3038	0
Mutant_364	122	C	A	122C>A	15.93	5.52	AUGCCUUAAACUUAUGAGUAAGGAAAAUAACGAUUCGGGGUGACGCCCGAAUCCUCACUGCUAAUGUGAGACGAAUUUUUGAGCGGGUAAAGGUCGCCCUCAAGGUGACCCGCCUACUUUGAGGGAUGCCUGGGAGUUGCGAUCUGCCCG	...(((((..(....)..)))))........((((((((......))))))))(((((.......))))).............((((((..(((((((.....)))))))(((..(((((.(((....))).))))).)))...))))))	-55.8	...(((((..(....)..)))))........((((((((......))))))))(((((.......))))).............((((((..(((((((.....)))))))(((..(((((.(((....))).))))).)))...))))))
Mutant_256	86	G	A	86G>A	15.82	5.41	AUGCCUUAAACUUAUGAGUAAGGAAAAUAACGAUUCGGGGUGACGCCCGAAUCCUCACUGCUAAUGUGAGACGAAUUUUUGAGCGAGUAAAGGUCGCCCUCAAGGUGACCCGCCUACUUUGCGGGAUGCCUGGGAGUUGCGAUCUGCCCG	...(((((..(....)..)))))........((((((((......))))))))(((((.......))))).............((.((..(((((((.(((.((((..(((((.......)))))..))))..)))..))))))))).))	-51.4	...(((((..........)))))........((((((((......))))))))(((((.......)))))................(...(((((((.(((.((((..(((((.......)))))..))))..)))..))))))).)...	rs548281798	25	143302	0.000174457	6	42046	0.000142701	0	898	0	0	13648	0	0	3324	0	0	3134	0	3	10476	0.000286369	15	64570	0.000232306	1	2154	0.000464253	0	3052	0
Mutant_287	96	G	C	96G>C	15.67	5.26	AUGCCUUAAACUUAUGAGUAAGGAAAAUAACGAUUCGGGGUGACGCCCGAAUCCUCACUGCUAAUGUGAGACGAAUUUUUGAGCGGGUAAAGGUCCCCCUCAAGGUGACCCGCCUACUUUGCGGGAUGCCUGGGAGUUGCGAUCUGCCCG	...(((((..(....)..)))))........((((((((......))))))))(((((.......))))).............(((((..((((((..(((.((((..(((((.......)))))..))))..)))..).))))))))))	-52.6	...(((((..(....)..)))))........((((((((......))))))))(((((.......))))).............(((((..(((((...(((.((((..(((((.......)))))..))))..)))....))))))))))	rs563376636	2	143302	1.39565e-05	2	42050	4.75624e-05	0	900	0	0	13658	0	0	3324	0	0	3130	0	0	10478	0	0	64566	0	0	2148	0	0	3048	0
Mutant_440	147	C	G	147C>G	15.64	5.23	AUGCCUUAAACUUAUGAGUAAGGAAAAUAACGAUUCGGGGUGACGCCCGAAUCCUCACUGCUAAUGUGAGACGAAUUUUUGAGCGGGUAAAGGUCGCCCUCAAGGUGACCCGCCUACUUUGCGGGAUGCCUGGGAGUUGCGAUCUGGCCG	...(((((..(....)..)))))........((((((((......))))))))(((((.......)))))...............(((..(((((((.(((.((((..(((((.......)))))..))))..)))..))))))).))).	-55.2	...(((((..........)))))........((((((((......))))))))(((((.......)))))...............(((..(((((((.(((.((((..(((((.......)))))..))))..)))..))))))).))).
Mutant_165	55	U	G	55U>G	15.63	5.22	AUGCCUUAAACUUAUGAGUAAGGAAAAUAACGAUUCGGGGUGACGCCCGAAUCCGCACUGCUAAUGUGAGACGAAUUUUUGAGCGGGUAAAGGUCGCCCUCAAGGUGACCCGCCUACUUUGCGGGAUGCCUGGGAGUUGCGAUCUGCCCG	...(((((..(....)..)))))........((((((((......))))))))(.(((.......))).).............(((((..(((((((.(((.((((..(((((.......)))))..))))..)))..))))))))))))	-53.9	...(((((..(....)..)))))........((((((((......))))))))..(((.......)))...............(((((..(((((((.(((.((((..(((((.......)))))..))))..)))..))))))))))))	rs1487875590	1	143292	6.97876e-06	1	42042	2.37857e-05	0	900	0	0	13660	0	0	3322	0	0	3130	0	0	10468	0	0	64578	0	0	2152	0	0	3040	0
Mutant_173	58	C	G	58C>G	15.59	5.18	AUGCCUUAAACUUAUGAGUAAGGAAAAUAACGAUUCGGGGUGACGCCCGAAUCCUCAGUGCUAAUGUGAGACGAAUUUUUGAGCGGGUAAAGGUCGCCCUCAAGGUGACCCGCCUACUUUGCGGGAUGCCUGGGAGUUGCGAUCUGCCCG	...(((((..(....)..)))))........((((((((......))))))))((((.........)))).............(((((..(((((((.(((.((((..(((((.......)))))..))))..)))..))))))))))))	-54.7	...(((((..(....)..)))))........((((((((......))))))))((((.........)))).............(((((..(((((((.(((.((((..(((((.......)))))..))))..)))..))))))))))))	rs545446459	2	143282	1.39585e-05	1	42044	2.37846e-05	0	900	0	0	13650	0	0	3322	0	1	3128	0.000319693	0	10472	0	0	64572	0	0	2152	0	0	3042	0
Mutant_150	50	A	U	50A>U	15.54	5.13	AUGCCUUAAACUUAUGAGUAAGGAAAAUAACGAUUCGGGGUGACGCCCGUAUCCUCACUGCUAAUGUGAGACGAAUUUUUGAGCGGGUAAAGGUCGCCCUCAAGGUGACCCGCCUACUUUGCGGGAUGCCUGGGAGUUGCGAUCUGCCCG	...(((((..(....)..)))))........(((.((((......)))).)))(((((.......))))).............(((((..(((((((.(((.((((..(((((.......)))))..))))..)))..))))))))))))	-53.8	...(((((..(....)..)))))........(((.((((......)))).)))(((((.......))))).............(((((..(((((((.(((.((((..(((((.......)))))..))))..)))..))))))))))))	rs144543438	3	143262	2.09407e-05	0	42016	0	0	900	0	0	13656	0	0	3320	0	3	3126	0.000959693	0	10482	0	0	64568	0	0	2154	0	0	3040	0
Mutant_21	7	U	G	7U>G	15.52	5.11	AUGCCUGAAACUUAUGAGUAAGGAAAAUAACGAUUCGGGGUGACGCCCGAAUCCUCACUGCUAAUGUGAGACGAAUUUUUGAGCGGGUAAAGGUCGCCCUCAAGGUGACCCGCCUACUUUGCGGGAUGCCUGGGAGUUGCGAUCUGCCCG	...(((...(((....))).)))........((((((((......))))))))(((((.......))))).............(((((..(((((((.(((.((((..(((((.......)))))..))))..)))..))))))))))))	-56.4	...(((..............)))........((((((((......))))))))(((((.......))))).............(((((..(((((((.(((.((((..(((((.......)))))..))))..)))..))))))))))))
Mutant_200	67	U	C	67U>C	15.5	5.09	AUGCCUUAAACUUAUGAGUAAGGAAAAUAACGAUUCGGGGUGACGCCCGAAUCCUCACUGCUAAUGCGAGACGAAUUUUUGAGCGGGUAAAGGUCGCCCUCAAGGUGACCCGCCUACUUUGCGGGAUGCCUGGGAGUUGCGAUCUGCCCG	...(((((..(....)..)))))........((((((((......))))))))(((...((....))))).............(((((..(((((((.(((.((((..(((((.......)))))..))))..)))..))))))))))))	-54.6	...(((((..(....)..)))))........((((((((......))))))))((....((....)).)).............(((((..(((((((.(((.((((..(((((.......)))))..))))..)))..))))))))))))	rs530410567	3	143278	2.09383e-05	0	42034	0	0	900	0	2	13646	0.000146563	0	3324	0	1	3130	0.000319489	0	10470	0	0	64574	0	0	2152	0	0	3048	0
Mutant_170	57	A	C	57A>C	15.47	5.06	AUGCCUUAAACUUAUGAGUAAGGAAAAUAACGAUUCGGGGUGACGCCCGAAUCCUCCCUGCUAAUGUGAGACGAAUUUUUGAGCGGGUAAAGGUCGCCCUCAAGGUGACCCGCCUACUUUGCGGGAUGCCUGGGAGUUGCGAUCUGCCCG	....(((((((((((.((((.(((.......((((((((......)))))))).))).))))...))))).......))))))(((((..(((((((.(((.((((..(((((.......)))))..))))..)))..))))))))))))	-55	....(((((((((((.((((.(((.......((((((((......)))))))).))).))))...))))).......))))))(((((..(((((((.(((.((((..(((((.......)))))..))))..)))..))))))))))))	rs545886193	4	143290	2.79154e-05	4	42058	9.51068e-05	0	900	0	0	13650	0	0	3320	0	0	3134	0	0	10478	0	0	64560	0	0	2152	0	0	3038	0
Mutant_188	63	A	C	63A>C	15.42	5.01	AUGCCUUAAACUUAUGAGUAAGGAAAAUAACGAUUCGGGGUGACGCCCGAAUCCUCACUGCUCAUGUGAGACGAAUUUUUGAGCGGGUAAAGGUCGCCCUCAAGGUGACCCGCCUACUUUGCGGGAUGCCUGGGAGUUGCGAUCUGCCCG	...(((((..(....)..)))))........((((((((......))))))))(((((.......))))).............(((((..(((((((.(((.((((..(((((.......)))))..))))..)))..))))))))))))	-58.3	...(((((..(....)..)))))........((((((((......))))))))(((((.......))))).............(((((..(((((((.(((.((((..(((((.......)))))..))))..)))..))))))))))))	rs564543861	6	143290	4.18731e-05	0	42052	0	0	900	0	1	13646	7.32815e-05	0	3324	0	0	3132	0	0	10468	0	5	64568	7.74377e-05	0	2154	0	0	3046	0
Mutant_335	112	G	C	112G>C	15.39	4.98	AUGCCUUAAACUUAUGAGUAAGGAAAAUAACGAUUCGGGGUGACGCCCGAAUCCUCACUGCUAAUGUGAGACGAAUUUUUGAGCGGGUAAAGGUCGCCCUCAAGGUGACCCCCCUACUUUGCGGGAUGCCUGGGAGUUGCGAUCUGCCCG	...(((((..(....)..)))))........((((((((......))))))))(((((.......))))).............(((((..(((((((.(((.(((((..(((.(......).))).)))))..)))..))))))))))))	-52.7	...(((((..(....)..)))))........((((((((......))))))))(((((.......))))).............(((((..(((((((.(((.((((.......(......)......))))..)))..))))))))))))	rs931488071	3	143314	2.09331e-05	0	42060	0	0	900	0	0	13662	0	0	3322	0	0	3132	0	0	10474	0	3	64562	4.6467e-05	0	2154	0	0	3048	0
Mutant_439	147	C	A	147C>A	15.38	4.97	AUGCCUUAAACUUAUGAGUAAGGAAAAUAACGAUUCGGGGUGACGCCCGAAUCCUCACUGCUAAUGUGAGACGAAUUUUUGAGCGGGUAAAGGUCGCCCUCAAGGUGACCCGCCUACUUUGCGGGAUGCCUGGGAGUUGCGAUCUGACCG	...(((((..(....)..)))))........((((((((......))))))))(((((.......)))))...............(((..(((((((.(((.((((..(((((.......)))))..))))..)))..))))))).))).	-54.9	...(((((..........)))))........((((((((......))))))))(((((.......)))))...............(((..(((((((.(((.((((..(((((.......)))))..))))..)))..))))))).))).
Mutant_197	66	G	C	66G>C	15.37	4.96	AUGCCUUAAACUUAUGAGUAAGGAAAAUAACGAUUCGGGGUGACGCCCGAAUCCUCACUGCUAAUCUGAGACGAAUUUUUGAGCGGGUAAAGGUCGCCCUCAAGGUGACCCGCCUACUUUGCGGGAUGCCUGGGAGUUGCGAUCUGCCCG	...(((((..(....)..)))))........((((((((......))))))))((((.........)))).............(((((..(((((((.(((.((((..(((((.......)))))..))))..)))..))))))))))))	-53.8	...(((((..(....)..)))))........((((((((......))))))))((((.........)))).............(((((..(((((((.(((.((((..(((((.......)))))..))))..)))..))))))))))))	rs561562343	1	143308	6.97798e-06	0	42052	0	0	900	0	0	13654	0	0	3322	0	0	3130	0	0	10474	0	1	64576	1.54856e-05	0	2152	0	0	3048	0
Mutant_31	11	C	A	11C>A	15.35	4.94	AUGCCUUAAAAUUAUGAGUAAGGAAAAUAACGAUUCGGGGUGACGCCCGAAUCCUCACUGCUAAUGUGAGACGAAUUUUUGAGCGGGUAAAGGUCGCCCUCAAGGUGACCCGCCUACUUUGCGGGAUGCCUGGGAGUUGCGAUCUGCCCG	...(((((..........)))))........((((((((......))))))))(((((.......))))).............(((((..(((((((.(((.((((..(((((.......)))))..))))..)))..))))))))))))	-57.2	.....((........................((((((((......))))))))(((((.......)))))..........)).(((((..(((((((.(((.((((..(((((.......)))))..))))..)))..))))))))))))
Mutant_42	14	A	U	14A>U	15.34	4.93	AUGCCUUAAACUUUUGAGUAAGGAAAAUAACGAUUCGGGGUGACGCCCGAAUCCUCACUGCUAAUGUGAGACGAAUUUUUGAGCGGGUAAAGGUCGCCCUCAAGGUGACCCGCCUACUUUGCGGGAUGCCUGGGAGUUGCGAUCUGCCCG	...(((((..(....)..)))))........((((((((......))))))))(((((.......))))).............(((((..(((((((.(((.((((..(((((.......)))))..))))..)))..))))))))))))	-58.3	...((((............))))........((((((((......))))))))(((((.......))))).............(((((..(((((((.(((.((((..(((((.......)))))..))))..)))..))))))))))))	rs912411551	1	143270	6.97983e-06	1	42030	2.37925e-05	0	900	0	0	13656	0	0	3320	0	0	3132	0	0	10478	0	0	64554	0	0	2152	0	0	3048	0
Mutant_221	74	A	C	74A>C	15.34	4.93	AUGCCUUAAACUUAUGAGUAAGGAAAAUAACGAUUCGGGGUGACGCCCGAAUCCUCACUGCUAAUGUGAGACGCAUUUUUGAGCGGGUAAAGGUCGCCCUCAAGGUGACCCGCCUACUUUGCGGGAUGCCUGGGAGUUGCGAUCUGCCCG	...(((((..(....)..)))))........((((((((......))))))))(((((.......))))).............(((((..(((((((.(((.((((..(((((.......)))))..))))..)))..))))))))))))	-58.3	...(((((..(....)..)))))........((((((((......))))))))(((((.......))))).............(((((..(((((((.(((.((((..(((((.......)))))..))))..)))..))))))))))))	rs775986975	1	143290	6.97885e-06	0	42048	0	0	900	0	0	13654	0	0	3322	0	1	3128	0.000319693	0	10472	0	0	64566	0	0	2154	0	0	3046	0
Mutant_223	75	A	G	75A>G	15.3	4.89	AUGCCUUAAACUUAUGAGUAAGGAAAAUAACGAUUCGGGGUGACGCCCGAAUCCUCACUGCUAAUGUGAGACGAGUUUUUGAGCGGGUAAAGGUCGCCCUCAAGGUGACCCGCCUACUUUGCGGGAUGCCUGGGAGUUGCGAUCUGCCCG	..(((..((((((..................((((((((......))))))))(((((.......)))))..))))))..).))((((..(((((((.(((.((((..(((((.......)))))..))))..)))..))))))))))).	-58.6	..((...((((((..................((((((((......))))))))(((((.......)))))..))))))....))((((..(((((((.(((.((((..(((((.......)))))..))))..)))..))))))))))).	rs552666394	16	143282	0.000111668	4	42050	9.51249e-05	0	900	0	7	13650	0.000512821	0	3320	0	0	3134	0	0	10470	0	2	64556	3.09809e-05	3	2154	0.00139276	0	3048	0
Mutant_203	68	G	C	68G>C	15.28	4.87	AUGCCUUAAACUUAUGAGUAAGGAAAAUAACGAUUCGGGGUGACGCCCGAAUCCUCACUGCUAAUGUCAGACGAAUUUUUGAGCGGGUAAAGGUCGCCCUCAAGGUGACCCGCCUACUUUGCGGGAUGCCUGGGAGUUGCGAUCUGCCCG	...(((((..(....)..)))))........((((((((......))))))))((((((((....).))).........))))(((((..(((((((.(((.((((..(((((.......)))))..))))..)))..))))))))))))	-54.2	...(((((..(....)..)))))........((((((((......))))))))....((((....).))).............(((((..(((((((.(((.((((..(((((.......)))))..))))..)))..))))))))))))
Mutant_161	54	C	G	54C>G	15.26	4.85	AUGCCUUAAACUUAUGAGUAAGGAAAAUAACGAUUCGGGGUGACGCCCGAAUCGUCACUGCUAAUGUGAGACGAAUUUUUGAGCGGGUAAAGGUCGCCCUCAAGGUGACCCGCCUACUUUGCGGGAUGCCUGGGAGUUGCGAUCUGCCCG	...(((((..(....)..)))))......((((((((((......))))))))))(((.......)))...............(((((..(((((((.(((.((((..(((((.......)))))..))))..)))..))))))))))))	-57.5	...(((((..(....)..)))))......((((((((((......))))))))))(((.......)))...............(((((..(((((((.(((.((((..(((((.......)))))..))))..)))..))))))))))))	rs549604353	5	143266	3.49001e-05	0	42020	0	0	900	0	0	13656	0	0	3320	0	0	3132	0	3	10468	0.000286588	2	64572	3.09732e-05	0	2152	0	0	3046	0
Mutant_212	71	A	C	71A>C	15.24	4.83	AUGCCUUAAACUUAUGAGUAAGGAAAAUAACGAUUCGGGGUGACGCCCGAAUCCUCACUGCUAAUGUGAGCCGAAUUUUUGAGCGGGUAAAGGUCGCCCUCAAGGUGACCCGCCUACUUUGCGGGAUGCCUGGGAGUUGCGAUCUGCCCG	..........((((.((((..((........((((((((......))))))))(((((.......)))))))..)))).))))(((((..(((((((.(((.((((..(((((.......)))))..))))..)))..))))))))))))	-57.9	...............................((((((((......))))))))(((((.......))))).............(((((..(((((((.(((.((((..(((((.......)))))..))))..)))..))))))))))))
Mutant_446	149	C	G	149C>G	15.21	4.8	AUGCCUUAAACUUAUGAGUAAGGAAAAUAACGAUUCGGGGUGACGCCCGAAUCCUCACUGCUAAUGUGAGACGAAUUUUUGAGCGGGUAAAGGUCGCCCUCAAGGUGACCCGCCUACUUUGCGGGAUGCCUGGGAGUUGCGAUCUGCCGG	...(((((..(....)..)))))........((((((((......))))))))(((((.......)))))...............(((..(((((((.(((.((((..(((((.......)))))..))))..)))..))))))))))..	-54	...(((((..........)))))........((((((((......))))))))(((((.......)))))...............(((..(((((((.(((.((((..(((((.......)))))..))))..)))..))))))))))..
Mutant_307	103	A	G	103A>G	15.17	4.76	AUGCCUUAAACUUAUGAGUAAGGAAAAUAACGAUUCGGGGUGACGCCCGAAUCCUCACUGCUAAUGUGAGACGAAUUUUUGAGCGGGUAAAGGUCGCCCUCAGGGUGACCCGCCUACUUUGCGGGAUGCCUGGGAGUUGCGAUCUGCCCG	...(((((..(....)..)))))........((((((((......))))))))(((((.......))))).............(((((..((((((((((((((....(((((.......)))))...)))))).)..))))))))))))	-58.3	...(((((..(....)..)))))........((((((((......))))))))(((((.......))))).............(((((..(((((((...((.(((..(((((.......)))))..)))))......))))))))))))	rs1387877348	3	143322	2.09319e-05	0	42056	0	0	898	0	0	13660	0	0	3322	0	0	3126	0	0	10480	0	3	64580	4.6454e-05	0	2152	0	0	3048	0
Mutant_206	69	A	C	69A>C	15.09	4.68	AUGCCUUAAACUUAUGAGUAAGGAAAAUAACGAUUCGGGGUGACGCCCGAAUCCUCACUGCUAAUGUGCGACGAAUUUUUGAGCGGGUAAAGGUCGCCCUCAAGGUGACCCGCCUACUUUGCGGGAUGCCUGGGAGUUGCGAUCUGCCCG	...(((((..(....)..)))))........((((((((......)))))))).....(((......))).............(((((..(((((((.(((.((((..(((((.......)))))..))))..)))..))))))))))))	-53.9	...(((((..(....)..)))))........((((((((......))))))))......((......))..............(((((..(((((((.(((.((((..(((((.......)))))..))))..)))..))))))))))))	rs548647221	6	143302	4.18696e-05	1	42042	2.37857e-05	0	896	0	0	13656	0	0	3320	0	0	3134	0	0	10474	0	3	64576	4.64569e-05	0	2154	0	2	3050	0.000655738
Mutant_418	140	C	A	140C>A	15.07	4.66	AUGCCUUAAACUUAUGAGUAAGGAAAAUAACGAUUCGGGGUGACGCCCGAAUCCUCACUGCUAAUGUGAGACGAAUUUUUGAGCGGGUAAAGGUCGCCCUCAAGGUGACCCGCCUACUUUGCGGGAUGCCUGGGAGUUGAGAUCUGCCCG	...(((((..(....)..)))))........((((((((......))))))))(((((.......))))).............(((((..(((((...(((.((((..(((((.......)))))..))))..)))....))))))))))	-53.1	...(((((..(....)..)))))........((((((((......))))))))(((((.......))))).............(((((..(((((.......((((..(((((.......)))))..)))).........))))))))))
Mutant_18	6	U	G	6U>G	15.05	4.64	AUGCCGUAAACUUAUGAGUAAGGAAAAUAACGAUUCGGGGUGACGCCCGAAUCCUCACUGCUAAUGUGAGACGAAUUUUUGAGCGGGUAAAGGUCGCCCUCAAGGUGACCCGCCUACUUUGCGGGAUGCCUGGGAGUUGCGAUCUGCCCG	.(((((((....)))).)))...........((((((((......))))))))(((((.......))))).............(((((..(((((((.(((.((((..(((((.......)))))..))))..)))..))))))))))))	-56.8	..((((((....)))).))............((((((((......))))))))(((((.......))))).............(((((..(((((((.(((.((((..(((((.......)))))..))))..)))..))))))))))))		1	143282	6.97924e-06	0	42030	0	0	900	0	0	13652	0	0	3322	0	0	3130	0	0	10476	0	1	64574	1.54861e-05	0	2154	0	0	3044	0
Mutant_363	121	G	U	121G>U	15	4.59	AUGCCUUAAACUUAUGAGUAAGGAAAAUAACGAUUCGGGGUGACGCCCGAAUCCUCACUGCUAAUGUGAGACGAAUUUUUGAGCGGGUAAAGGUCGCCCUCAAGGUGACCCGCCUACUUUUCGGGAUGCCUGGGAGUUGCGAUCUGCCCG	...(((((..(....)..)))))........((((((((......))))))))(((((.......))))).............(((((..(((((((.(((.((((..((((.........))))..))))..)))..))))))))))))	-54.2	...(((((..(....)..)))))........((((((((......))))))))(((((.......))))).............(((((..(((((((.(((.((((..((((.........))))..))))..)))..))))))))))))
Mutant_390	130	C	U	130C>U	14.88	4.47	AUGCCUUAAACUUAUGAGUAAGGAAAAUAACGAUUCGGGGUGACGCCCGAAUCCUCACUGCUAAUGUGAGACGAAUUUUUGAGCGGGUAAAGGUCGCCCUCAAGGUGACCCGCCUACUUUGCGGGAUGCUUGGGAGUUGCGAUCUGCCCG	...(((((..(....)..)))))........((((((((......))))))))(((((.......))))).............(((((..((((((((((((((....(((((.......)))))...)))))).)..))))))))))))	-55.9	...(((((..(....)..)))))........((((((((......))))))))(((((.......))))).............(((((..(((((((.((((((.(..(((((.......)))))..)))))))....))))))))))))	rs187150287	40	143282	0.00027917	15	42038	0.00035682	0	898	0	1	13658	7.32172e-05	0	3324	0	4	3132	0.00127714	2	10472	0.000190985	17	64560	0.000263321	0	2150	0	1	3050	0.000327869
Mutant_163	55	U	A	55U>A	14.87	4.46	AUGCCUUAAACUUAUGAGUAAGGAAAAUAACGAUUCGGGGUGACGCCCGAAUCCACACUGCUAAUGUGAGACGAAUUUUUGAGCGGGUAAAGGUCGCCCUCAAGGUGACCCGCCUACUUUGCGGGAUGCCUGGGAGUUGCGAUCUGCCCG	...(((((..(....)..)))))........((((((((......))))))))((((.......))))...............(((((..(((((((.(((.((((..(((((.......)))))..))))..)))..))))))))))))	-53.9	...(((((..(....)..)))))........((((((((......))))))))((((.......))))...............(((((..(((((((.(((.((((..(((((.......)))))..))))..)))..))))))))))))
Mutant_164	55	U	C	55U>C	14.81	4.4	AUGCCUUAAACUUAUGAGUAAGGAAAAUAACGAUUCGGGGUGACGCCCGAAUCCCCACUGCUAAUGUGAGACGAAUUUUUGAGCGGGUAAAGGUCGCCCUCAAGGUGACCCGCCUACUUUGCGGGAUGCCUGGGAGUUGCGAUCUGCCCG	...(((((..(....)..)))))........((((((((......))))))))..(((.......)))...............(((((..(((((((.(((.((((..(((((.......)))))..))))..)))..))))))))))))	-53.8	...(((((..(....)..)))))........((((((((......))))))))..(((.......)))...............(((((..(((((((.(((.((((..(((((.......)))))..))))..)))..))))))))))))
Mutant_237	79	U	G	79U>G	14.81	4.4	AUGCCUUAAACUUAUGAGUAAGGAAAAUAACGAUUCGGGGUGACGCCCGAAUCCUCACUGCUAAUGUGAGACGAAUUUGUGAGCGGGUAAAGGUCGCCCUCAAGGUGACCCGCCUACUUUGCGGGAUGCCUGGGAGUUGCGAUCUGCCCG	..........(((((((((..(.........((((((((......))))))))(((((.......))))).)..)))))))))(((((..(((((((.(((.((((..(((((.......)))))..))))..)))..))))))))))))	-58.4	...............................((((((((......))))))))(((((.......))))).............(((((..(((((((.(((.((((..(((((.......)))))..))))..)))..))))))))))))
Mutant_331	111	C	A	111C>A	14.81	4.4	AUGCCUUAAACUUAUGAGUAAGGAAAAUAACGAUUCGGGGUGACGCCCGAAUCCUCACUGCUAAUGUGAGACGAAUUUUUGAGCGGGUAAAGGUCGCCCUCAAGGUGACCAGCCUACUUUGCGGGAUGCCUGGGAGUUGCGAUCUGCCCG	...(((((..(....)..)))))........((((((((......))))))))(((((.......))))).............(((((..(((((((.(((.((((..((.((.......)).))..))))..)))..))))))))))))	-52.1	...(((((..(....)..)))))........((((((((......))))))))(((((.......))))).............(((((..(((((((.(((.((((..((.((.......)).))..))))..)))..))))))))))))
Mutant_371	124	G	C	124G>C	14.73	4.32	AUGCCUUAAACUUAUGAGUAAGGAAAAUAACGAUUCGGGGUGACGCCCGAAUCCUCACUGCUAAUGUGAGACGAAUUUUUGAGCGGGUAAAGGUCGCCCUCAAGGUGACCCGCCUACUUUGCGCGAUGCCUGGGAGUUGCGAUCUGCCCG	...(((((..(....)..)))))........((((((((......))))))))(((((.......))))).............(((((..(((((((.(((.(((((...((((......).))).)))))..)))..))))))))))))	-51.9	...(((((..(....)..)))))........((((((((......))))))))(((((.......))))).............(((((..(((((((.(((.(((((...((((......).))).)))))..)))..))))))))))))
Mutant_41	14	A	C	14A>C	14.62	4.21	AUGCCUUAAACUUCUGAGUAAGGAAAAUAACGAUUCGGGGUGACGCCCGAAUCCUCACUGCUAAUGUGAGACGAAUUUUUGAGCGGGUAAAGGUCGCCCUCAAGGUGACCCGCCUACUUUGCGGGAUGCCUGGGAGUUGCGAUCUGCCCG	...(((((..(....)..)))))........((((((((......))))))))(((((.......))))).............(((((..(((((((.(((.((((..(((((.......)))))..))))..)))..))))))))))))	-58.3	...((((............))))........((((((((......))))))))(((((.......))))).............(((((..(((((((.(((.((((..(((((.......)))))..))))..)))..))))))))))))	rs912411551	1	143270	6.97983e-06	1	42030	2.37925e-05	0	900	0	0	13656	0	0	3320	0	0	3132	0	0	10478	0	0	64554	0	0	2152	0	0	3048	0
Mutant_55	19	U	A	19U>A	14.6	4.19	AUGCCUUAAACUUAUGAGAAAGGAAAAUAACGAUUCGGGGUGACGCCCGAAUCCUCACUGCUAAUGUGAGACGAAUUUUUGAGCGGGUAAAGGUCGCCCUCAAGGUGACCCGCCUACUUUGCGGGAUGCCUGGGAGUUGCGAUCUGCCCG	...((((............))))........((((((((......))))))))(((((.......))))).............(((((..(((((((.(((.((((..(((((.......)))))..))))..)))..))))))))))))	-55.9	...............................((((((((......))))))))(((((.......))))).............(((((..(((((((.(((.((((..(((((.......)))))..))))..)))..))))))))))))
Mutant_441	147	C	U	147C>U	14.54	4.13	AUGCCUUAAACUUAUGAGUAAGGAAAAUAACGAUUCGGGGUGACGCCCGAAUCCUCACUGCUAAUGUGAGACGAAUUUUUGAGCGGGUAAAGGUCGCCCUCAAGGUGACCCGCCUACUUUGCGGGAUGCCUGGGAGUUGCGAUCUGUCCG	...(((((..(....)..)))))........((((((((......))))))))(((((.......))))).............((((...(((((((.(((.((((..(((((.......)))))..))))..)))..))))))).))))	-54.1	...(((((..(....)..)))))........((((((((......))))))))(((((.......))))).............((((...(((((((.(((.((((..(((((.......)))))..))))..)))..))))))).))))	rs915243620	5	143302	3.48913e-05	1	42038	2.3788e-05	0	900	0	0	13658	0	0	3324	0	0	3128	0	0	10484	0	4	64574	6.19444e-05	0	2154	0	0	3042	0
Mutant_231	77	U	G	77U>G	14.46	4.05	AUGCCUUAAACUUAUGAGUAAGGAAAAUAACGAUUCGGGGUGACGCCCGAAUCCUCACUGCUAAUGUGAGACGAAUGUUUGAGCGGGUAAAGGUCGCCCUCAAGGUGACCCGCCUACUUUGCGGGAUGCCUGGGAGUUGCGAUCUGCCCG	...(((((..(....)..)))))........((((((((......))))))))(((((.......))))).............(((((..(((((((.(((.((((..(((((.......)))))..))))..)))..))))))))))))	-58.3	....(((((((....................((((((((......))))))))(((((.......)))))......)))))))(((((..(((((((.(((.((((..(((((.......)))))..))))..)))..))))))))))))	rs768684008	1	143264	6.98012e-06	0	42042	0	0	900	0	0	13650	0	0	3320	0	0	3134	0	0	10470	0	1	64552	1.54914e-05	0	2148	0	0	3048	0
Mutant_29	10	A	C	10A>C	14.43	4.02	AUGCCUUAACCUUAUGAGUAAGGAAAAUAACGAUUCGGGGUGACGCCCGAAUCCUCACUGCUAAUGUGAGACGAAUUUUUGAGCGGGUAAAGGUCGCCCUCAAGGUGACCCGCCUACUUUGCGGGAUGCCUGGGAGUUGCGAUCUGCCCG	...(((((..(....)..)))))........((((((((......))))))))(((((.......))))).............(((((..(((((((.(((.((((..(((((.......)))))..))))..)))..))))))))))))	-58.6	...((((............))))........((((((((......))))))))(((((.......))))).............(((((..(((((((.(((.((((..(((((.......)))))..))))..)))..))))))))))))
Mutant_403	135	A	G	135A>G	14.27	3.86	AUGCCUUAAACUUAUGAGUAAGGAAAAUAACGAUUCGGGGUGACGCCCGAAUCCUCACUGCUAAUGUGAGACGAAUUUUUGAGCGGGUAAAGGUCGCCCUCAAGGUGACCCGCCUACUUUGCGGGAUGCCUGGGGGUUGCGAUCUGCCCG	...(((((..(....)..)))))........((((((((......))))))))(((((.......))))).............(((((..(((((((((((.((((..(((((.......)))))..)))).))))..))))))))))))	-60.9	...(((((..(....)..)))))........((((((((......))))))))(((((.......))))).............(((((..((((((((((..((((..(((((.......)))))..))))..)))..))))))))))))	rs369601453	5	143260	3.49016e-05	2	42026	4.75896e-05	0	898	0	1	13650	7.32601e-05	0	3322	0	0	3128	0	0	10466	0	2	64568	3.09751e-05	0	2152	0	0	3050	0
Mutant_155	52	U	C	52U>C	14.23	3.82	AUGCCUUAAACUUAUGAGUAAGGAAAAUAACGAUUCGGGGUGACGCCCGAACCCUCACUGCUAAUGUGAGACGAAUUUUUGAGCGGGUAAAGGUCGCCCUCAAGGUGACCCGCCUACUUUGCGGGAUGCCUGGGAGUUGCGAUCUGCCCG	...(((((..(....)..)))))..........((((((......))))))..(((((.......))))).............(((((..(((((((.(((.((((..(((((.......)))))..))))..)))..))))))))))))	-53.8	...(((((..(....)..)))))..........((((((......))))))..(((((.......))))).............(((((..(((((((.(((.((((..(((((.......)))))..))))..)))..))))))))))))
Mutant_99	33	A	U	33A>U	14.17	3.76	AUGCCUUAAACUUAUGAGUAAGGAAAAUAACGUUUCGGGGUGACGCCCGAAUCCUCACUGCUAAUGUGAGACGAAUUUUUGAGCGGGUAAAGGUCGCCCUCAAGGUGACCCGCCUACUUUGCGGGAUGCCUGGGAGUUGCGAUCUGCCCG	...(((((..(....)..)))))..........((((((......))))))..(((((.......))))).............(((((..(((((((.(((.((((..(((((.......)))))..))))..)))..))))))))))))	-54	...(((((..(....)..)))))..........((((((......))))))..(((((.......))))).............(((((..(((((((.(((.((((..(((((.......)))))..))))..)))..))))))))))))	rs866130732	2	143280	1.39587e-05	0	42044	0	0	900	0	0	13648	0	0	3320	0	0	3132	0	0	10476	0	1	64574	1.54861e-05	0	2154	0	1	3032	0.000329815
Mutant_268	90	A	G	90A>G	14.16	3.75	AUGCCUUAAACUUAUGAGUAAGGAAAAUAACGAUUCGGGGUGACGCCCGAAUCCUCACUGCUAAUGUGAGACGAAUUUUUGAGCGGGUAGAGGUCGCCCUCAAGGUGACCCGCCUACUUUGCGGGAUGCCUGGGAGUUGCGAUCUGCCCG	...(((((..(....)..)))))........((((((((......))))))))(((((.......))))).............((((((((..((((.(((.((((..(((((.......)))))..))))..)))..))))))))))))	-58.8	...(((((..(....)..)))))........((((((((......))))))))(((((.......))))).............(((((((...((((.(((.((((..(((((.......)))))..))))..)))..)))).)))))))	rs762857057	1	143250	6.9808e-06	0	42036	0	0	900	0	1	13654	7.32386e-05	0	3322	0	0	3132	0	0	10464	0	0	64542	0	0	2152	0	0	3048	0
Mutant_154	52	U	A	52U>A	14.02	3.61	AUGCCUUAAACUUAUGAGUAAGGAAAAUAACGAUUCGGGGUGACGCCCGAAACCUCACUGCUAAUGUGAGACGAAUUUUUGAGCGGGUAAAGGUCGCCCUCAAGGUGACCCGCCUACUUUGCGGGAUGCCUGGGAGUUGCGAUCUGCCCG	...(((((..(....)..)))))..........((((((......))))))..(((((.......))))).............(((((..(((((((.(((.((((..(((((.......)))))..))))..)))..))))))))))))	-54	...(((((..(....)..)))))..........((((((......))))))..(((((.......))))).............(((((..(((((((.(((.((((..(((((.......)))))..))))..)))..))))))))))))
Mutant_33	11	C	U	11C>U	13.99	3.58	AUGCCUUAAAUUUAUGAGUAAGGAAAAUAACGAUUCGGGGUGACGCCCGAAUCCUCACUGCUAAUGUGAGACGAAUUUUUGAGCGGGUAAAGGUCGCCCUCAAGGUGACCCGCCUACUUUGCGGGAUGCCUGGGAGUUGCGAUCUGCCCG	...(((((..........)))))........((((((((......))))))))(((((.......))))).............(((((..(((((((.(((.((((..(((((.......)))))..))))..)))..))))))))))))	-57.2	...(((((..........)))))........((((((((......))))))))(((((.......))))).............(((((..(((((((.(((.((((..(((((.......)))))..))))..)))..))))))))))))	rs550952834	18	143268	0.000125639	3	42044	7.13538e-05	0	900	0	2	13642	0.000146606	0	3324	0	0	3132	0	0	10464	0	12	64568	0.000185851	0	2154	0	1	3040	0.000328947
Mutant_227	76	U	C	76U>C	13.96	3.55	AUGCCUUAAACUUAUGAGUAAGGAAAAUAACGAUUCGGGGUGACGCCCGAAUCCUCACUGCUAAUGUGAGACGAACUUUUGAGCGGGUAAAGGUCGCCCUCAAGGUGACCCGCCUACUUUGCGGGAUGCCUGGGAGUUGCGAUCUGCCCG	...(((((..(....)..)))))........((((((((......))))))))(((((.......))))).............(((((..(((((((.(((.((((..(((((.......)))))..))))..)))..))))))))))))	-58.3	...(((..............)))........((((((((......))))))))(((((.......))))).............(((((..(((((((.(((.((((..(((((.......)))))..))))..)))..))))))))))))
Mutant_152	51	A	C	51A>C	13.85	3.44	AUGCCUUAAACUUAUGAGUAAGGAAAAUAACGAUUCGGGGUGACGCCCGACUCCUCACUGCUAAUGUGAGACGAAUUUUUGAGCGGGUAAAGGUCGCCCUCAAGGUGACCCGCCUACUUUGCGGGAUGCCUGGGAGUUGCGAUCUGCCCG	...(((((..(....)..)))))........((.(((((......))))).))(((((.......))))).............(((((..(((((((.(((.((((..(((((.......)))))..))))..)))..))))))))))))	-54.4	...(((((..(....)..)))))........((.(((((......))))).))(((((.......))))).............(((((..(((((((.(((.((((..(((((.......)))))..))))..)))..))))))))))))	rs750354602	9	143294	6.28079e-05	3	42052	7.13402e-05	0	900	0	1	13648	7.32708e-05	0	3322	0	0	3132	0	0	10478	0	5	64568	7.74377e-05	0	2154	0	0	3040	0
Mutant_142	48	C	A	48C>A	13.8	3.39	AUGCCUUAAACUUAUGAGUAAGGAAAAUAACGAUUCGGGGUGACGCCAGAAUCCUCACUGCUAAUGUGAGACGAAUUUUUGAGCGGGUAAAGGUCGCCCUCAAGGUGACCCGCCUACUUUGCGGGAUGCCUGGGAGUUGCGAUCUGCCCG	...(((((..(....)..)))))........(((((.((......)).)))))(((((.......))))).............(((((..(((((((.(((.((((..(((((.......)))))..))))..)))..))))))))))))	-52.1	...(((((..(....)..)))))........(((((.((......)).)))))(((((.......))))).............(((((..(((((((.(((.((((..(((((.......)))))..))))..)))..))))))))))))
Mutant_38	13	U	C	13U>C	13.78	3.37	AUGCCUUAAACUCAUGAGUAAGGAAAAUAACGAUUCGGGGUGACGCCCGAAUCCUCACUGCUAAUGUGAGACGAAUUUUUGAGCGGGUAAAGGUCGCCCUCAAGGUGACCCGCCUACUUUGCGGGAUGCCUGGGAGUUGCGAUCUGCCCG	...(((((..(....)..)))))........((((((((......))))))))(((((.......))))).............(((((..(((((((.(((.((((..(((((.......)))))..))))..)))..))))))))))))	-58.3	...((((............))))........((((((((......))))))))(((((.......))))).............(((((..(((((((.(((.((((..(((((.......)))))..))))..)))..))))))))))))
Mutant_171	57	A	U	57A>U	13.78	3.37	AUGCCUUAAACUUAUGAGUAAGGAAAAUAACGAUUCGGGGUGACGCCCGAAUCCUCUCUGCUAAUGUGAGACGAAUUUUUGAGCGGGUAAAGGUCGCCCUCAAGGUGACCCGCCUACUUUGCGGGAUGCCUGGGAGUUGCGAUCUGCCCG	...(((((..(....)..)))))........((((((((......)))))))).((((.((....))))))............(((((..(((((((.(((.((((..(((((.......)))))..))))..)))..))))))))))))	-55.6	...(((((..(....)..)))))........((((((((......)))))))).((((.((....))))))............(((((..(((((((.(((.((((..(((((.......)))))..))))..)))..))))))))))))
Mutant_289	97	C	A	97C>A	13.78	3.37	AUGCCUUAAACUUAUGAGUAAGGAAAAUAACGAUUCGGGGUGACGCCCGAAUCCUCACUGCUAAUGUGAGACGAAUUUUUGAGCGGGUAAAGGUCGACCUCAAGGUGACCCGCCUACUUUGCGGGAUGCCUGGGAGUUGCGAUCUGCCCG	...(((((..(....)..)))))........((((((((......))))))))(((((.......))))).............(((((..((((((((((((.(((..(((((.......)))))..))))))).))..)))))))))))	-54.9	...(((((..(....)..)))))........((((((((......))))))))(((((.......))))).............(((((..(((((((((((.((((..(((((.......)))))..))))))).))..)))))))))))	rs59723509	11	143314	7.67545e-05	3	42040	7.13606e-05	0	900	0	0	13658	0	0	3324	0	0	3134	0	0	10476	0	8	64582	0.000123874	0	2150	0	0	3050	0
Mutant_254	85	G	C	85G>C	13.75	3.34	AUGCCUUAAACUUAUGAGUAAGGAAAAUAACGAUUCGGGGUGACGCCCGAAUCCUCACUGCUAAUGUGAGACGAAUUUUUGAGCCGGUAAAGGUCGCCCUCAAGGUGACCCGCCUACUUUGCGGGAUGCCUGGGAGUUGCGAUCUGCCCG	...(((((..(....)..)))))........((((((((......))))))))(((((.......)))))..............(((...(((((((.(((.((((..(((((.......)))))..))))..)))..)))))))..)))	-54.2	...(((((..(....)..)))))........((((((((......))))))))(((((.......)))))..............(((...(((((((.(((.((((..(((((.......)))))..))))..)))..)))))))..)))	rs368097733	2	143322	1.39546e-05	0	42054	0	0	900	0	0	13664	0	0	3324	0	0	3130	0	0	10472	0	2	64578	3.09703e-05	0	2150	0	0	3050	0
Mutant_35	12	U	C	12U>C	13.69	3.28	AUGCCUUAAACCUAUGAGUAAGGAAAAUAACGAUUCGGGGUGACGCCCGAAUCCUCACUGCUAAUGUGAGACGAAUUUUUGAGCGGGUAAAGGUCGCCCUCAAGGUGACCCGCCUACUUUGCGGGAUGCCUGGGAGUUGCGAUCUGCCCG	...(((((..........)))))........((((((((......))))))))(((((.......))))).............(((((..(((((((.(((.((((..(((((.......)))))..))))..)))..))))))))))))	-57.2	...((((............))))........((((((((......))))))))(((((.......))))).............(((((..(((((((.(((.((((..(((((.......)))))..))))..)))..))))))))))))
Mutant_156	52	U	G	52U>G	13.68	3.27	AUGCCUUAAACUUAUGAGUAAGGAAAAUAACGAUUCGGGGUGACGCCCGAAGCCUCACUGCUAAUGUGAGACGAAUUUUUGAGCGGGUAAAGGUCGCCCUCAAGGUGACCCGCCUACUUUGCGGGAUGCCUGGGAGUUGCGAUCUGCCCG	...(((((..(....)..)))))..........((((((......))))))..(((((.......))))).............(((((..(((((((.(((.((((..(((((.......)))))..))))..)))..))))))))))))	-54	...(((((..(....)..)))))..........((((((......))))))..(((((.......))))).............(((((..(((((((.(((.((((..(((((.......)))))..))))..)))..))))))))))))
Mutant_98	33	A	C	33A>C	13.65	3.24	AUGCCUUAAACUUAUGAGUAAGGAAAAUAACGCUUCGGGGUGACGCCCGAAUCCUCACUGCUAAUGUGAGACGAAUUUUUGAGCGGGUAAAGGUCGCCCUCAAGGUGACCCGCCUACUUUGCGGGAUGCCUGGGAGUUGCGAUCUGCCCG	...(((((..(....)..)))))..........((((((......))))))..(((((.......))))).............(((((..(((((((.(((.((((..(((((.......)))))..))))..)))..))))))))))))	-54	...(((((..(....)..)))))..........((((((......))))))..(((((.......))))).............(((((..(((((((.(((.((((..(((((.......)))))..))))..)))..))))))))))))	rs866130732	2	143280	1.39587e-05	2	42044	4.75692e-05	0	900	0	0	13648	0	0	3320	0	0	3132	0	0	10476	0	0	64574	0	0	2154	0	0	3032	0
Mutant_261	87	G	U	87G>U	13.64	3.23	AUGCCUUAAACUUAUGAGUAAGGAAAAUAACGAUUCGGGGUGACGCCCGAAUCCUCACUGCUAAUGUGAGACGAAUUUUUGAGCGGUUAAAGGUCGCCCUCAAGGUGACCCGCCUACUUUGCGGGAUGCCUGGGAGUUGCGAUCUGCCCG	...(((((..(....)..)))))........((((((((......))))))))(((((.......))))).............(((....(((((((.(((.((((..(((((.......)))))..))))..)))..)))))))..)))	-53.4	...(((((..(....)..)))))........((((((((......))))))))(((((.......)))))....................(((((((.(((.((((..(((((.......)))))..))))..)))..))))))).....
Mutant_89	30	A	C	30A>C	13.62	3.21	AUGCCUUAAACUUAUGAGUAAGGAAAAUACCGAUUCGGGGUGACGCCCGAAUCCUCACUGCUAAUGUGAGACGAAUUUUUGAGCGGGUAAAGGUCGCCCUCAAGGUGACCCGCCUACUUUGCGGGAUGCCUGGGAGUUGCGAUCUGCCCG	...(((((..(....)..)))))........((((((((......))))))))(((((.......))))).............(((((..(((((((.(((.((((..(((((.......)))))..))))..)))..))))))))))))	-58.3	...(((((..........)))))........((((((((......))))))))(((((.......))))).............(((((..(((((((.(((.((((..(((((.......)))))..))))..)))..))))))))))))
Mutant_17	6	U	C	6U>C	13.59	3.18	AUGCCCUAAACUUAUGAGUAAGGAAAAUAACGAUUCGGGGUGACGCCCGAAUCCUCACUGCUAAUGUGAGACGAAUUUUUGAGCGGGUAAAGGUCGCCCUCAAGGUGACCCGCCUACUUUGCGGGAUGCCUGGGAGUUGCGAUCUGCCCG	....(((..(((....))).)))........((((((((......))))))))(((((.......))))).............(((((..(((((((.(((.((((..(((((.......)))))..))))..)))..))))))))))))	-56.6	....(((..(((....))).)))........((((((((......))))))))(((((.......))))).............(((((..(((((((.(((.((((..(((((.......)))))..))))..)))..))))))))))))		1	143282	6.97924e-06	1	42030	2.37925e-05	0	900	0	0	13652	0	0	3322	0	0	3130	0	0	10476	0	0	64574	0	0	2154	0	0	3044	0
Mutant_315	105	G	U	105G>U	13.53	3.12	AUGCCUUAAACUUAUGAGUAAGGAAAAUAACGAUUCGGGGUGACGCCCGAAUCCUCACUGCUAAUGUGAGACGAAUUUUUGAGCGGGUAAAGGUCGCCCUCAAGUUGACCCGCCUACUUUGCGGGAUGCCUGGGAGUUGCGAUCUGCCCG	...(((((..(....)..)))))........((((((((......))))))))(((((.......))))).............(((((..((((((((((((.((...(((((.......)))))..)).)))).)..))))))))))))	-52.9	...(((((..(....)..)))))........((((((((......))))))))(((((.......))))).............(((((..(((((((.((((.((...(((((.......)))))..)).))))....))))))))))))	rs780532355
Mutant_416	139	G	C	139G>C	13.49	3.08	AUGCCUUAAACUUAUGAGUAAGGAAAAUAACGAUUCGGGGUGACGCCCGAAUCCUCACUGCUAAUGUGAGACGAAUUUUUGAGCGGGUAAAGGUCGCCCUCAAGGUGACCCGCCUACUUUGCGGGAUGCCUGGGAGUUCCGAUCUGCCCG	...(((((..(....)..)))))........((((((((......))))))))(((((.......))))).............(((((..((((((..(((.((((..(((((.......)))))..))))..)))...)))))))))))	-54.6	...(((((..(....)..)))))........((((((((......))))))))(((((.......))))).............(((((..((((((......((((..(((((.......)))))..))))........)))))))))))
Mutant_23	8	A	C	8A>C	13.39	2.98	AUGCCUUCAACUUAUGAGUAAGGAAAAUAACGAUUCGGGGUGACGCCCGAAUCCUCACUGCUAAUGUGAGACGAAUUUUUGAGCGGGUAAAGGUCGCCCUCAAGGUGACCCGCCUACUUUGCGGGAUGCCUGGGAGUUGCGAUCUGCCCG	...((((..(((....)))))))........((((((((......))))))))(((((.......))))).............(((((..(((((((.(((.((((..(((((.......)))))..))))..)))..))))))))))))	-57.2	...((((...(......).))))........((((((((......))))))))(((((.......))))).............(((((..(((((((.(((.((((..(((((.......)))))..))))..)))..))))))))))))	rs1319068341	1	143332	6.97681e-06	0	42064	0	0	900	0	0	13658	0	0	3320	0	0	3134	0	0	10480	0	1	64578	1.54851e-05	0	2152	0	0	3046	0
Mutant_167	56	C	G	56C>G	13.38	2.97	AUGCCUUAAACUUAUGAGUAAGGAAAAUAACGAUUCGGGGUGACGCCCGAAUCCUGACUGCUAAUGUGAGACGAAUUUUUGAGCGGGUAAAGGUCGCCCUCAAGGUGACCCGCCUACUUUGCGGGAUGCCUGGGAGUUGCGAUCUGCCCG	...(((((..(....)..)))))........((((((((......))))))))((.((.......)).)).............(((((..(((((((.(((.((((..(((((.......)))))..))))..)))..))))))))))))	-54.5	...(((((..(....)..)))))........((((((((......))))))))((.((.......)).)).............(((((..(((((((.(((.((((..(((((.......)))))..))))..)))..))))))))))))
Mutant_252	84	C	U	84C>U	13.37	2.96	AUGCCUUAAACUUAUGAGUAAGGAAAAUAACGAUUCGGGGUGACGCCCGAAUCCUCACUGCUAAUGUGAGACGAAUUUUUGAGUGGGUAAAGGUCGCCCUCAAGGUGACCCGCCUACUUUGCGGGAUGCCUGGGAGUUGCGAUCUGCCCG	...(((((..(....)..)))))........((((((((......))))))))(((((.......)))))..............((((..(((((((.(((.((((..(((((.......)))))..))))..)))..))))))))))).	-57.2	...(((((..........)))))........((((((((......))))))))(((((.......)))))..............((((..(((((((.(((.((((..(((((.......)))))..))))..)))..))))))))))).	rs562254327	9	143238	6.28325e-05	3	42032	7.13742e-05	0	900	0	1	13658	7.32172e-05	0	3320	0	0	3130	0	1	10456	9.56389e-05	3	64550	4.64756e-05	1	2148	0.000465549	0	3044	0
Mutant_290	97	C	G	97C>G	13.34	2.93	AUGCCUUAAACUUAUGAGUAAGGAAAAUAACGAUUCGGGGUGACGCCCGAAUCCUCACUGCUAAUGUGAGACGAAUUUUUGAGCGGGUAAAGGUCGGCCUCAAGGUGACCCGCCUACUUUGCGGGAUGCCUGGGAGUUGCGAUCUGCCCG	...(((((..(....)..)))))........((((((((......))))))))(((((.......))))).............(((((..((((((..(((.((((..(((((.......)))))..))))..)))...)))))))))))	-55.3	...(((((..(....)..)))))........((((((((......))))))))(((((.......))))).............(((((..(((((((((((.((((..(((((.......)))))..))))))).))..)))))))))))	rs59723509	2	143314	1.39554e-05	0	42040	0	0	900	0	0	13658	0	0	3324	0	0	3134	0	0	10476	0	1	64582	1.54842e-05	1	2150	0.000465116	0	3050	0
Mutant_80	27	A	C	27A>C	13.32	2.91	AUGCCUUAAACUUAUGAGUAAGGAAACUAACGAUUCGGGGUGACGCCCGAAUCCUCACUGCUAAUGUGAGACGAAUUUUUGAGCGGGUAAAGGUCGCCCUCAAGGUGACCCGCCUACUUUGCGGGAUGCCUGGGAGUUGCGAUCUGCCCG	...(((((..(....)..)))))........((((((((......))))))))(((((.......))))).............(((((..(((((((.(((.((((..(((((.......)))))..))))..)))..))))))))))))	-58.3	...(((((..........)))))........((((((((......))))))))(((((.......))))).............(((((..(((((((.(((.((((..(((((.......)))))..))))..)))..))))))))))))
Mutant_278	93	G	C	93G>C	13.3	2.89	AUGCCUUAAACUUAUGAGUAAGGAAAAUAACGAUUCGGGGUGACGCCCGAAUCCUCACUGCUAAUGUGAGACGAAUUUUUGAGCGGGUAAAGCUCGCCCUCAAGGUGACCCGCCUACUUUGCGGGAUGCCUGGGAGUUGCGAUCUGCCCG	...(((((..(....)..)))))........((((((((......))))))))(((((.......))))).............(((((..((.((((.(((.((((..(((((.......)))))..))))..)))..)))).)))))))	-54.2	...(((((..(....)..)))))........((((((((......))))))))(((((.......))))).............(((((...(.((((.(((.((((..(((((.......)))))..))))..)))..)))).).)))))		1	143294	6.97866e-06	0	42030	0	0	900	0	0	13658	0	0	3320	0	0	3132	0	0	10470	0	0	64580	0	0	2152	0	1	3052	0.000327654
Mutant_365	122	C	G	122C>G	13.29	2.88	AUGCCUUAAACUUAUGAGUAAGGAAAAUAACGAUUCGGGGUGACGCCCGAAUCCUCACUGCUAAUGUGAGACGAAUUUUUGAGCGGGUAAAGGUCGCCCUCAAGGUGACCCGCCUACUUUGGGGGAUGCCUGGGAGUUGCGAUCUGCCCG	...(((((..(....)..)))))........((((((((......))))))))(((((.......))))).............(((((..(((((((.(((.((((..(((.((......)))))..))))..)))..))))))))))))	-57.2	...(((((..(....)..)))))........((((((((......))))))))(((((.......))))).............(((((..(((((((.(((.((((..(((.((......)))))..))))..)))..))))))))))))	rs770085245	3	143280	2.0938e-05	2	42036	4.75783e-05	0	900	0	0	13662	0	0	3318	0	0	3132	0	0	10460	0	1	64572	1.54866e-05	0	2152	0	0	3048	0
Mutant_427	143	U	A	143U>A	13.28	2.87	AUGCCUUAAACUUAUGAGUAAGGAAAAUAACGAUUCGGGGUGACGCCCGAAUCCUCACUGCUAAUGUGAGACGAAUUUUUGAGCGGGUAAAGGUCGCCCUCAAGGUGACCCGCCUACUUUGCGGGAUGCCUGGGAGUUGCGAACUGCCCG	...(((((..(....)..)))))........((((((((......))))))))(((((.......))))).............((((((....((((.(((.((((..(((((.......)))))..))))..)))..))))..))))))	-54.3	...(((((..(....)..)))))........((((((((......))))))))(((((.......))))).............(((((...(.((((.(((.((((..(((((.......)))))..))))..)))..)))).).)))))	rs569795339	1	143332	6.97681e-06	0	42048	0	0	900	0	0	13658	0	0	3320	0	0	3132	0	0	10482	0	1	64588	1.54828e-05	0	2154	0	0	3050	0
Mutant_415	139	G	A	139G>A	13.25	2.84	AUGCCUUAAACUUAUGAGUAAGGAAAAUAACGAUUCGGGGUGACGCCCGAAUCCUCACUGCUAAUGUGAGACGAAUUUUUGAGCGGGUAAAGGUCGCCCUCAAGGUGACCCGCCUACUUUGCGGGAUGCCUGGGAGUUACGAUCUGCCCG	...(((((..(....)..)))))........((((((((......))))))))(((((.......))))).............(((((..((((((..(((.((((..(((((.......)))))..))))..)))...)))))))))))	-54.6	...(((((..(....)..)))))........((((((((......))))))))(((((.......))))).............(((((..((((((......((((..(((((.......)))))..))))........)))))))))))	rs983586971	7	143318	4.88424e-05	1	42044	2.37846e-05	0	900	0	4	13658	0.000292869	0	3322	0	0	3130	0	0	10486	0	1	64580	1.54847e-05	1	2154	0.000464253	0	3044	0
Mutant_308	103	A	C	103A>C	13.24	2.83	AUGCCUUAAACUUAUGAGUAAGGAAAAUAACGAUUCGGGGUGACGCCCGAAUCCUCACUGCUAAUGUGAGACGAAUUUUUGAGCGGGUAAAGGUCGCCCUCACGGUGACCCGCCUACUUUGCGGGAUGCCUGGGAGUUGCGAUCUGCCCG	...(((((..(....)..)))))........((((((((......))))))))(((((.......))))).............(((((..((((((((((((.(((..(((((.......)))))..))))))).)..))))))))))))	-56.6	...(((((..(....)..)))))........((((((((......))))))))(((((.......))))).............(((((..(((((((.((((.(((..(((((.......)))))..)))))))....))))))))))))
Mutant_294	98	C	U	98C>U	13.2	2.79	AUGCCUUAAACUUAUGAGUAAGGAAAAUAACGAUUCGGGGUGACGCCCGAAUCCUCACUGCUAAUGUGAGACGAAUUUUUGAGCGGGUAAAGGUCGCUCUCAAGGUGACCCGCCUACUUUGCGGGAUGCCUGGGAGUUGCGAUCUGCCCG	...(((((..(....)..)))))........((((((((......))))))))(((((.......))))).............(((((..(((((((.(((.((((..(((((.......)))))..))))..)))..))))))))))))	-59.2	...(((((..(....)..)))))........((((((((......))))))))(((((.......))))).............(((((..(((((((((((.((((..(((((.......)))))..))))))))...))))))))))))	rs140763661	194	143296	0.00135384	50	42040	0.00118934	0	900	0	17	13658	0.00124469	6	3324	0.00180505	7	3132	0.00223499	16	10470	0.00152818	91	64572	0.00140928	4	2152	0.00185874	3	3048	0.000984252
Mutant_146	49	G	C	49G>C	13.19	2.78	AUGCCUUAAACUUAUGAGUAAGGAAAAUAACGAUUCGGGGUGACGCCCCAAUCCUCACUGCUAAUGUGAGACGAAUUUUUGAGCGGGUAAAGGUCGCCCUCAAGGUGACCCGCCUACUUUGCGGGAUGCCUGGGAGUUGCGAUCUGCCCG	...(((((..(....)..)))))........((((.(((((...)))))))))(((((.......))))).............(((((..(((((((.(((.((((..(((((.......)))))..))))..)))..))))))))))))	-54.9	...(((((..(....)..)))))........((((.(((((...)))))))))(((((.......))))).............(((((..(((((((.(((.((((..(((((.......)))))..))))..)))..))))))))))))	rs574655982	2	143214	1.39651e-05	0	42016	0	0	900	0	0	13648	0	0	3322	0	0	3134	0	0	10446	0	0	64554	0	0	2150	0	2	3044	0.00065703
Mutant_116	39	G	C	39G>C	13.18	2.77	AUGCCUUAAACUUAUGAGUAAGGAAAAUAACGAUUCGGCGUGACGCCCGAAUCCUCACUGCUAAUGUGAGACGAAUUUUUGAGCGGGUAAAGGUCGCCCUCAAGGUGACCCGCCUACUUUGCGGGAUGCCUGGGAGUUGCGAUCUGCCCG	...(((((..(....)..)))))........(((((((((...)).)))))))(((((.......))))).............(((((..(((((((.(((.((((..(((((.......)))))..))))..)))..))))))))))))	-54.8	...(((((..(....)..)))))........(((((((((...))).))))))(((((.......))))).............(((((..(((((((.(((.((((..(((((.......)))))..))))..)))..))))))))))))	rs574320142	2	143200	1.39665e-05	0	42000	0	0	900	0	2	13644	0.000146585	0	3318	0	0	3130	0	0	10448	0	0	64570	0	0	2152	0	0	3038	0
Mutant_233	78	U	C	78U>C	13.15	2.74	AUGCCUUAAACUUAUGAGUAAGGAAAAUAACGAUUCGGGGUGACGCCCGAAUCCUCACUGCUAAUGUGAGACGAAUUCUUGAGCGGGUAAAGGUCGCCCUCAAGGUGACCCGCCUACUUUGCGGGAUGCCUGGGAGUUGCGAUCUGCCCG	...(((((..(....)..)))))........((((((((......))))))))(((((.......))))).............(((((..(((((((.(((.((((..(((((.......)))))..))))..)))..))))))))))))	-58.3	...(((((..........)))))........((((((((......))))))))(((((.......))))).............(((((..(((((((.(((.((((..(((((.......)))))..))))..)))..))))))))))))	rs1030660257	1	143292	6.97876e-06	0	42048	0	0	900	0	0	13652	0	0	3322	0	0	3130	0	0	10474	0	1	64566	1.5488e-05	0	2152	0	0	3048	0
Mutant_392	131	U	C	131U>C	13.15	2.74	AUGCCUUAAACUUAUGAGUAAGGAAAAUAACGAUUCGGGGUGACGCCCGAAUCCUCACUGCUAAUGUGAGACGAAUUUUUGAGCGGGUAAAGGUCGCCCUCAAGGUGACCCGCCUACUUUGCGGGAUGCCCGGGAGUUGCGAUCUGCCCG	...(((((..(....)..)))))........((((((((......))))))))(((((.......))))).............(((((..(((((((.(((..((..((((((.......))))).)..))..)))..))))))))))))	-56.5	...(((((..(....)..)))))........((((((((......))))))))(((((.......))))).............(((((..(((((((.(((..((...(((((.......)))))....))..)))..))))))))))))	rs767517832	4	143306	2.79123e-05	4	42056	9.51113e-05	0	900	0	0	13658	0	0	3322	0	0	3132	0	0	10480	0	0	64560	0	0	2150	0	0	3048	0
Mutant_95	32	G	C	32G>C	13.14	2.73	AUGCCUUAAACUUAUGAGUAAGGAAAAUAACCAUUCGGGGUGACGCCCGAAUCCUCACUGCUAAUGUGAGACGAAUUUUUGAGCGGGUAAAGGUCGCCCUCAAGGUGACCCGCCUACUUUGCGGGAUGCCUGGGAGUUGCGAUCUGCCCG	...(((((..(....)..))))).........(((((((......))))))).(((((.......))))).............(((((..(((((((.(((.((((..(((((.......)))))..))))..)))..))))))))))))	-54.9	...(((((..(....)..))))).........(((((((......))))))).(((((.......))))).............(((((..(((((((.(((.((((..(((((.......)))))..))))..)))..))))))))))))	rs749602498	1	143224	6.98207e-06	0	42006	0	0	900	0	0	13656	0	0	3324	0	0	3132	0	0	10448	0	1	64572	1.54866e-05	0	2148	0	0	3038	0
Mutant_106	36	C	A	36C>A	13.14	2.73	AUGCCUUAAACUUAUGAGUAAGGAAAAUAACGAUUAGGGGUGACGCCCGAAUCCUCACUGCUAAUGUGAGACGAAUUUUUGAGCGGGUAAAGGUCGCCCUCAAGGUGACCCGCCUACUUUGCGGGAUGCCUGGGAGUUGCGAUCUGCCCG	...(((((..(....)..)))))........((((.(((......))).))))(((((.......))))).............(((((..(((((((.(((.((((..(((((.......)))))..))))..)))..))))))))))))	-52.3	...(((((..(....)..)))))........((((.(((......))).))))(((((.......))))).............(((((..(((((((.(((.((((..(((((.......)))))..))))..)))..))))))))))))	rs771269952
Mutant_162	54	C	U	54C>U	13.14	2.73	AUGCCUUAAACUUAUGAGUAAGGAAAAUAACGAUUCGGGGUGACGCCCGAAUCUUCACUGCUAAUGUGAGACGAAUUUUUGAGCGGGUAAAGGUCGCCCUCAAGGUGACCCGCCUACUUUGCGGGAUGCCUGGGAGUUGCGAUCUGCCCG	...(((((..(....)..)))))........((((((((......))))))))(((((.......))))).............(((((..(((((((.(((.((((..(((((.......)))))..))))..)))..))))))))))))	-56.1	...(((((..(....)..)))))........((((((((......))))))))(((((.......))))).............(((((..(((((((.(((.((((..(((((.......)))))..))))..)))..))))))))))))	rs549604353	94	143266	0.000656122	9	42020	0.000214184	0	900	0	4	13656	0.000292912	2	3320	0.00060241	0	3132	0	0	10468	0	26	64572	0.000402651	1	2152	0.000464684	52	3046	0.0170716
Mutant_449	150	G	C	150G>C	13.13	2.72	AUGCCUUAAACUUAUGAGUAAGGAAAAUAACGAUUCGGGGUGACGCCCGAAUCCUCACUGCUAAUGUGAGACGAAUUUUUGAGCGGGUAAAGGUCGCCCUCAAGGUGACCCGCCUACUUUGCGGGAUGCCUGGGAGUUGCGAUCUGCCCC	...(((((..(....)..)))))........((((((((......))))))))(((((.......)))))..............((((..(((((((.(((.((((..(((((.......)))))..))))..)))..))))))))))).	-56.8	...(((((..........)))))........((((((((......))))))))(((((.......)))))..............((((..(((((((.(((.((((..(((((.......)))))..))))..)))..))))))))))).	rs1188041328	5	143298	3.48923e-05	0	42030	0	0	900	0	0	13664	0	0	3324	0	0	3132	0	0	10474	0	5	64576	7.74281e-05	0	2150	0	0	3048	0
Mutant_417	139	G	U	139G>U	13.09	2.68	AUGCCUUAAACUUAUGAGUAAGGAAAAUAACGAUUCGGGGUGACGCCCGAAUCCUCACUGCUAAUGUGAGACGAAUUUUUGAGCGGGUAAAGGUCGCCCUCAAGGUGACCCGCCUACUUUGCGGGAUGCCUGGGAGUUUCGAUCUGCCCG	...(((((..(....)..)))))........((((((((......))))))))(((((.......))))).............(((((..((((((..(((.((((..(((((.......)))))..))))..)))...)))))))))))	-54.6	...(((((..(....)..)))))........((((((((......))))))))(((((.......))))).............(((((..((((((......((((..(((((.......)))))..))))........)))))))))))
Mutant_47	16	G	C	16G>C	13.07	2.66	AUGCCUUAAACUUAUCAGUAAGGAAAAUAACGAUUCGGGGUGACGCCCGAAUCCUCACUGCUAAUGUGAGACGAAUUUUUGAGCGGGUAAAGGUCGCCCUCAAGGUGACCCGCCUACUUUGCGGGAUGCCUGGGAGUUGCGAUCUGCCCG	...(((((..........)))))........((((((((......))))))))(((((.......))))).............(((((..(((((((.(((.((((..(((((.......)))))..))))..)))..))))))))))))	-57.2	...((((............))))........((((((((......))))))))(((((.......))))).............(((((..(((((((.(((.((((..(((((.......)))))..))))..)))..))))))))))))
Mutant_424	142	A	G	142A>G	13.05	2.64	AUGCCUUAAACUUAUGAGUAAGGAAAAUAACGAUUCGGGGUGACGCCCGAAUCCUCACUGCUAAUGUGAGACGAAUUUUUGAGCGGGUAAAGGUCGCCCUCAAGGUGACCCGCCUACUUUGCGGGAUGCCUGGGAGUUGCGGUCUGCCCG	...(((((..(....)..)))))........((((((((......))))))))(((((.......))))).............(((((..(((((((.(((.((((..(((((.......)))))..))))..)))..))))))))))))	-54.7	...(((((..(....)..)))))........((((((((......))))))))(((((.......))))).............(((((..(((((((.(((.((((..(((((.......)))))..))))..)))..))))))))))))	rs557518992	5	143290	3.48943e-05	0	42038	0	0	900	0	1	13656	7.32279e-05	0	3324	0	0	3126	0	0	10468	0	2	64578	3.09703e-05	0	2152	0	2	3048	0.000656168
Mutant_388	130	C	A	130C>A	13.02	2.61	AUGCCUUAAACUUAUGAGUAAGGAAAAUAACGAUUCGGGGUGACGCCCGAAUCCUCACUGCUAAUGUGAGACGAAUUUUUGAGCGGGUAAAGGUCGCCCUCAAGGUGACCCGCCUACUUUGCGGGAUGCAUGGGAGUUGCGAUCUGCCCG	...(((((..(....)..)))))........((((((((......))))))))(((((.......))))).............(((((..(((((((.(((...((..(((((.......)))))..))....)))..))))))))))))	-53.7	...(((((..(....)..)))))........((((((((......))))))))(((((.......))))).............(((((..(((((((.(((...((..(((((.......)))))..))....)))..))))))))))))	rs187150287
Mutant_96	32	G	U	32G>U	12.96	2.55	AUGCCUUAAACUUAUGAGUAAGGAAAAUAACUAUUCGGGGUGACGCCCGAAUCCUCACUGCUAAUGUGAGACGAAUUUUUGAGCGGGUAAAGGUCGCCCUCAAGGUGACCCGCCUACUUUGCGGGAUGCCUGGGAGUUGCGAUCUGCCCG	...(((((..(....)..))))).........(((((((......))))))).(((((.......))))).............(((((..(((((((.(((.((((..(((((.......)))))..))))..)))..))))))))))))	-54.8	...(((((..(....)..))))).........(((((((......))))))).(((((.......))))).............(((((..(((((((.(((.((((..(((((.......)))))..))))..)))..))))))))))))	rs749602498	1	143224	6.98207e-06	1	42006	2.38061e-05	0	900	0	0	13656	0	0	3324	0	0	3132	0	0	10448	0	0	64572	0	0	2148	0	0	3038	0
Mutant_313	105	G	A	105G>A	12.92	2.51	AUGCCUUAAACUUAUGAGUAAGGAAAAUAACGAUUCGGGGUGACGCCCGAAUCCUCACUGCUAAUGUGAGACGAAUUUUUGAGCGGGUAAAGGUCGCCCUCAAGAUGACCCGCCUACUUUGCGGGAUGCCUGGGAGUUGCGAUCUGCCCG	...(((((..(....)..)))))........((((((((......))))))))(((((.......))))).............(((((..(((((((.(((.((....(((((.......)))))....))..)))..))))))))))))	-52.3	...(((((..(....)..)))))........((((((((......))))))))(((((.......))))).............(((((..(((((((.(((..(....(((((.......)))))....)...)))..))))))))))))	rs780532355	43	143314	0.00030004	12	42060	0.000285307	0	900	0	6	13658	0.000439303	0	3324	0	2	3134	0.000638162	0	10476	0	23	64558	0.000356269	0	2154	0	0	3050	0
Mutant_61	21	A	G	21A>G	12.89	2.48	AUGCCUUAAACUUAUGAGUAGGGAAAAUAACGAUUCGGGGUGACGCCCGAAUCCUCACUGCUAAUGUGAGACGAAUUUUUGAGCGGGUAAAGGUCGCCCUCAAGGUGACCCGCCUACUUUGCGGGAUGCCUGGGAGUUGCGAUCUGCCCG	...(((((..(....)..)))))........((((((((......))))))))(((((.......))))).............(((((..(((((((.(((.((((..(((((.......)))))..))))..)))..))))))))))))	-58	...(((((..........)))))........((((((((......))))))))(((((.......))))).............(((((..(((((((.(((.((((..(((((.......)))))..))))..)))..))))))))))))
Mutant_404	135	A	C	135A>C	12.87	2.46	AUGCCUUAAACUUAUGAGUAAGGAAAAUAACGAUUCGGGGUGACGCCCGAAUCCUCACUGCUAAUGUGAGACGAAUUUUUGAGCGGGUAAAGGUCGCCCUCAAGGUGACCCGCCUACUUUGCGGGAUGCCUGGGCGUUGCGAUCUGCCCG	...(((((..(....)..)))))........((((((((......))))))))(((((.......))))).............(((((..((((((((((((.(((..(((((.......)))))..))))))).)..))))))))))))	-56.6	...(((((..(....)..)))))........((((((((......))))))))(((((.......))))).............(((((..(((((((.(((.((((..(((((.......)))))..)))))))....))))))))))))
Mutant_16	6	U	A	6U>A	12.84	2.43	AUGCCAUAAACUUAUGAGUAAGGAAAAUAACGAUUCGGGGUGACGCCCGAAUCCUCACUGCUAAUGUGAGACGAAUUUUUGAGCGGGUAAAGGUCGCCCUCAAGGUGACCCGCCUACUUUGCGGGAUGCCUGGGAGUUGCGAUCUGCCCG	.(((((((....)))).)))...........((((((((......))))))))(((((.......))))).............(((((..(((((((.(((.((((..(((((.......)))))..))))..)))..))))))))))))	-57.2	.(((((((....)))).)))...........((((((((......))))))))(((((.......))))).............(((((..(((((((.(((.((((..(((((.......)))))..))))..)))..))))))))))))	rs1366773741	1	143282	6.97924e-06	0	42030	0	0	900	0	0	13652	0	1	3322	0.000301023	0	3130	0	0	10476	0	0	64574	0	0	2154	0	0	3044	0
Mutant_46	16	G	A	16G>A	12.79	2.38	AUGCCUUAAACUUAUAAGUAAGGAAAAUAACGAUUCGGGGUGACGCCCGAAUCCUCACUGCUAAUGUGAGACGAAUUUUUGAGCGGGUAAAGGUCGCCCUCAAGGUGACCCGCCUACUUUGCGGGAUGCCUGGGAGUUGCGAUCUGCCCG	...(((((..........)))))........((((((((......))))))))(((((.......))))).............(((((..(((((((.(((.((((..(((((.......)))))..))))..)))..))))))))))))	-57.2	...((((...(......).))))........((((((((......))))))))(((((.......))))).............(((((..(((((((.(((.((((..(((((.......)))))..))))..)))..))))))))))))
Mutant_450	150	G	U	150G>U	12.79	2.38	AUGCCUUAAACUUAUGAGUAAGGAAAAUAACGAUUCGGGGUGACGCCCGAAUCCUCACUGCUAAUGUGAGACGAAUUUUUGAGCGGGUAAAGGUCGCCCUCAAGGUGACCCGCCUACUUUGCGGGAUGCCUGGGAGUUGCGAUCUGCCCU	...(((((..(....)..)))))........((((((((......))))))))(((((.......)))))..............((((..(((((((.(((.((((..(((((.......)))))..))))..)))..))))))))))).	-57.1	...(((((..........)))))........((((((((......))))))))(((((.......)))))..............((((..(((((((.(((.((((..(((((.......)))))..))))..)))..))))))))))).		1	143298	6.97846e-06	0	42030	0	0	900	0	0	13664	0	0	3324	0	0	3132	0	0	10474	0	1	64576	1.54856e-05	0	2150	0	0	3048	0
Mutant_448	150	G	A	150G>A	12.78	2.37	AUGCCUUAAACUUAUGAGUAAGGAAAAUAACGAUUCGGGGUGACGCCCGAAUCCUCACUGCUAAUGUGAGACGAAUUUUUGAGCGGGUAAAGGUCGCCCUCAAGGUGACCCGCCUACUUUGCGGGAUGCCUGGGAGUUGCGAUCUGCCCA	...(((((..(....)..)))))........((((((((......))))))))(((((.......)))))..............((((..(((((((.(((.((((..(((((.......)))))..))))..)))..))))))))))).	-57.2	...(((((..........)))))........((((((((......))))))))(((((.......)))))..............((((..(((((((.(((.((((..(((((.......)))))..))))..)))..))))))))))).
Mutant_215	72	C	G	72C>G	12.72	2.31	AUGCCUUAAACUUAUGAGUAAGGAAAAUAACGAUUCGGGGUGACGCCCGAAUCCUCACUGCUAAUGUGAGAGGAAUUUUUGAGCGGGUAAAGGUCGCCCUCAAGGUGACCCGCCUACUUUGCGGGAUGCCUGGGAGUUGCGAUCUGCCCG	...(((((..(....)..)))))........((((((((......))))))))(((((.......))))).............(((((..(((((((.(((.((((..(((((.......)))))..))))..)))..))))))))))))	-58.3	...(((((..(....)..)))))........((((((((......))))))))(((((.......))))).............(((((..(((((((.(((.((((..(((((.......)))))..))))..)))..))))))))))))	rs180887630	3	143172	2.09538e-05	0	41992	0	0	900	0	0	13636	0	0	3322	0	0	3130	0	1	10442	9.57671e-05	1	64554	1.54909e-05	0	2150	0	1	3046	0.000328299
Mutant_372	124	G	U	124G>U	12.68	2.27	AUGCCUUAAACUUAUGAGUAAGGAAAAUAACGAUUCGGGGUGACGCCCGAAUCCUCACUGCUAAUGUGAGACGAAUUUUUGAGCGGGUAAAGGUCGCCCUCAAGGUGACCCGCCUACUUUGCGUGAUGCCUGGGAGUUGCGAUCUGCCCG	...(((((..(....)..)))))........((((((((......))))))))(((((.......))))).............(((((..(((((((.(((.((((..(.(((.......))).)..))))..)))..))))))))))))	-51.1	...(((((..(....)..)))))........((((((((......))))))))(((((.......))))).............(((((..(((((((.(((.((((....(((.......)))....))))..)))..))))))))))))
Mutant_32	11	C	G	11C>G	12.67	2.26	AUGCCUUAAAGUUAUGAGUAAGGAAAAUAACGAUUCGGGGUGACGCCCGAAUCCUCACUGCUAAUGUGAGACGAAUUUUUGAGCGGGUAAAGGUCGCCCUCAAGGUGACCCGCCUACUUUGCGGGAUGCCUGGGAGUUGCGAUCUGCCCG	....(((((((((((...........)))))((((((((......))))))))(((((.......))))).......))))))(((((..(((((((.(((.((((..(((((.......)))))..))))..)))..))))))))))))	-58	....(((((((((((...........)))))((((((((......))))))))(((((.......))))).......))))))(((((..(((((((.(((.((((..(((((.......)))))..))))..)))..))))))))))))	rs550952834
Mutant_419	140	C	G	140C>G	12.66	2.25	AUGCCUUAAACUUAUGAGUAAGGAAAAUAACGAUUCGGGGUGACGCCCGAAUCCUCACUGCUAAUGUGAGACGAAUUUUUGAGCGGGUAAAGGUCGCCCUCAAGGUGACCCGCCUACUUUGCGGGAUGCCUGGGAGUUGGGAUCUGCCCG	...(((((..(....)..)))))........((((((((......))))))))(((((.......))))).............(((((..(((((.(((((.((((..(((((.......)))))..))))..)))..))))))))))))	-54.8	...(((((..(....)..)))))........((((((((......))))))))(((((.......))))).............(((((..(((((...(((.((((..(((((.......)))))..))))..)))....))))))))))
Mutant_24	8	A	U	8A>U	12.61	2.2	AUGCCUUUAACUUAUGAGUAAGGAAAAUAACGAUUCGGGGUGACGCCCGAAUCCUCACUGCUAAUGUGAGACGAAUUUUUGAGCGGGUAAAGGUCGCCCUCAAGGUGACCCGCCUACUUUGCGGGAUGCCUGGGAGUUGCGAUCUGCCCG	...((((..(((....)))))))........((((((((......))))))))(((((.......))))).............(((((..(((((((.(((.((((..(((((.......)))))..))))..)))..))))))))))))	-57.2	...((((..(((....)))))))........((((((((......))))))))(((((.......))))).............(((((..(((((((.(((.((((..(((((.......)))))..))))..)))..))))))))))))
Mutant_207	69	A	U	69A>U	12.56	2.15	AUGCCUUAAACUUAUGAGUAAGGAAAAUAACGAUUCGGGGUGACGCCCGAAUCCUCACUGCUAAUGUGUGACGAAUUUUUGAGCGGGUAAAGGUCGCCCUCAAGGUGACCCGCCUACUUUGCGGGAUGCCUGGGAGUUGCGAUCUGCCCG	...(((((..(....)..)))))........((((((((......)))))))).((((.((....))))))............(((((..(((((((.(((.((((..(((((.......)))))..))))..)))..))))))))))))	-55.4	...(((((..(....)..)))))........((((((((......)))))))).((((.((....))))))............(((((..(((((((.(((.((((..(((((.......)))))..))))..)))..))))))))))))
Mutant_311	104	G	C	104G>C	12.55	2.14	AUGCCUUAAACUUAUGAGUAAGGAAAAUAACGAUUCGGGGUGACGCCCGAAUCCUCACUGCUAAUGUGAGACGAAUUUUUGAGCGGGUAAAGGUCGCCCUCAACGUGACCCGCCUACUUUGCGGGAUGCCUGGGAGUUGCGAUCUGCCCG	...(((((..(....)..)))))........((((((((......))))))))(((((.......))))).............(((((..(((((((.(((...((..(((((.......)))))..))....)))..))))))))))))	-52.9	...(((((..(....)..)))))........((((((((......))))))))(((((.......))))).............(((((..(((((((.(((...((..(((((.......)))))..))....)))..))))))))))))	rs542465984	54	143344	0.000376716	8	42066	0.000190177	0	900	0	0	13658	0	26	3322	0.00782661	0	3134	0	0	10484	0	19	64578	0.000294218	1	2152	0.000464684	0	3050	0
Mutant_117	39	G	U	39G>U	12.54	2.13	AUGCCUUAAACUUAUGAGUAAGGAAAAUAACGAUUCGGUGUGACGCCCGAAUCCUCACUGCUAAUGUGAGACGAAUUUUUGAGCGGGUAAAGGUCGCCCUCAAGGUGACCCGCCUACUUUGCGGGAUGCCUGGGAGUUGCGAUCUGCCCG	...(((((..(....)..)))))........(((((((.((...)))))))))(((((.......))))).............(((((..(((((((.(((.((((..(((((.......)))))..))))..)))..))))))))))))	-54.3	...(((((..(....)..)))))........(((((((.((...)))))))))(((((.......))))).............(((((..(((((((.(((.((((..(((((.......)))))..))))..)))..))))))))))))	rs574320142	10	143200	6.98324e-05	8	42000	0.000190476	0	900	0	0	13644	0	0	3318	0	0	3130	0	0	10448	0	1	64570	1.54871e-05	0	2152	0	1	3038	0.000329164
Mutant_432	144	C	U	144C>U	12.53	2.12	AUGCCUUAAACUUAUGAGUAAGGAAAAUAACGAUUCGGGGUGACGCCCGAAUCCUCACUGCUAAUGUGAGACGAAUUUUUGAGCGGGUAAAGGUCGCCCUCAAGGUGACCCGCCUACUUUGCGGGAUGCCUGGGAGUUGCGAUUUGCCCG	...(((((..(....)..)))))........((((((((......))))))))(((((.......))))).............(((((((..(((((.(((.((((..(((((.......)))))..))))..)))..))))))))))))	-56.6	...(((((..(....)..)))))........((((((((......))))))))(((((.......))))).............(((((((..(((((.(((.((((..(((((.......)))))..))))..)))..))))))))))))	rs181654863	17	143318	0.000118617	6	42050	0.000142687	0	898	0	2	13668	0.000146327	0	3322	0	3	3130	0.000958466	0	10480	0	5	64574	7.74305e-05	0	2152	0	1	3044	0.000328515
Mutant_44	15	U	C	15U>C	12.5	2.09	AUGCCUUAAACUUACGAGUAAGGAAAAUAACGAUUCGGGGUGACGCCCGAAUCCUCACUGCUAAUGUGAGACGAAUUUUUGAGCGGGUAAAGGUCGCCCUCAAGGUGACCCGCCUACUUUGCGGGAUGCCUGGGAGUUGCGAUCUGCCCG	...(((((..(....)..)))))........((((((((......))))))))(((((.......))))).............(((((..(((((((.(((.((((..(((((.......)))))..))))..)))..))))))))))))	-57.6	...(((((..........)))))........((((((((......))))))))(((((.......))))).............(((((..(((((((.(((.((((..(((((.......)))))..))))..)))..))))))))))))	rs942517557	2	143268	1.39599e-05	1	42034	2.37903e-05	0	900	0	0	13662	0	0	3322	0	0	3132	0	0	10462	0	1	64560	1.54895e-05	0	2152	0	0	3044	0
Mutant_159	53	C	U	53C>U	12.49	2.08	AUGCCUUAAACUUAUGAGUAAGGAAAAUAACGAUUCGGGGUGACGCCCGAAUUCUCACUGCUAAUGUGAGACGAAUUUUUGAGCGGGUAAAGGUCGCCCUCAAGGUGACCCGCCUACUUUGCGGGAUGCCUGGGAGUUGCGAUCUGCCCG	...(((((..(....)..)))))........((((((((......))))))))(((((.......))))).............(((((..(((((((.(((.((((..(((((.......)))))..))))..)))..))))))))))))	-56.2	...(((((..(....)..))))).........(((((((......))))))).(((((.......))))).............(((((..(((((((.(((.((((..(((((.......)))))..))))..)))..))))))))))))	rs148484665
Mutant_40	14	A	G	14A>G	12.48	2.07	AUGCCUUAAACUUGUGAGUAAGGAAAAUAACGAUUCGGGGUGACGCCCGAAUCCUCACUGCUAAUGUGAGACGAAUUUUUGAGCGGGUAAAGGUCGCCCUCAAGGUGACCCGCCUACUUUGCGGGAUGCCUGGGAGUUGCGAUCUGCCCG	...(((((..(....)..)))))........((((((((......))))))))(((((.......))))).............(((((..(((((((.(((.((((..(((((.......)))))..))))..)))..))))))))))))	-58.3	...(((((..(....)..)))))........((((((((......))))))))(((((.......))))).............(((((..(((((((.(((.((((..(((((.......)))))..))))..)))..))))))))))))	rs912411551	4	143270	2.79193e-05	1	42030	2.37925e-05	0	900	0	1	13656	7.32279e-05	0	3320	0	0	3132	0	0	10478	0	2	64554	3.09818e-05	0	2152	0	0	3048	0
Mutant_328	110	C	A	110C>A	12.48	2.07	AUGCCUUAAACUUAUGAGUAAGGAAAAUAACGAUUCGGGGUGACGCCCGAAUCCUCACUGCUAAUGUGAGACGAAUUUUUGAGCGGGUAAAGGUCGCCCUCAAGGUGACACGCCUACUUUGCGGGAUGCCUGGGAGUUGCGAUCUGCCCG	...(((((..(....)..)))))........((((((((......))))))))(((((.......))))).............(((((..(((((((.(((.(((((...(((.......)))...)))))..)))..))))))))))))	-51.8	...(((((..(....)..)))))........((((((((......))))))))(((((.......))))).............(((((..(((((((.(((.((((....(((.......)))....))))..)))..))))))))))))	rs546400826	2	143274	1.39593e-05	0	42044	0	0	900	0	0	13654	0	0	3320	0	0	3132	0	0	10472	0	2	64566	3.09761e-05	0	2148	0	0	3038	0
Mutant_139	47	C	A	47C>A	12.4	1.99	AUGCCUUAAACUUAUGAGUAAGGAAAAUAACGAUUCGGGGUGACGCACGAAUCCUCACUGCUAAUGUGAGACGAAUUUUUGAGCGGGUAAAGGUCGCCCUCAAGGUGACCCGCCUACUUUGCGGGAUGCCUGGGAGUUGCGAUCUGCCCG	...(((((..(....)..)))))........(((((((.(...).).))))))(((((.......))))).............(((((..(((((((.(((.((((..(((((.......)))))..))))..)))..))))))))))))	-51.2	...(((((..(....)..)))))........((((((..........))))))(((((.......))))).............(((((..(((((((.(((.((((..(((((.......)))))..))))..)))..))))))))))))
Mutant_422	141	G	C	141G>C	12.38	1.97	AUGCCUUAAACUUAUGAGUAAGGAAAAUAACGAUUCGGGGUGACGCCCGAAUCCUCACUGCUAAUGUGAGACGAAUUUUUGAGCGGGUAAAGGUCGCCCUCAAGGUGACCCGCCUACUUUGCGGGAUGCCUGGGAGUUGCCAUCUGCCCG	...(((((..(....)..)))))........((((((((......))))))))(((((.......))))).............((((((..(((.((.((((.(((..(((((.......)))))..))))))).)).)))...))))))	-54.3	...(((((..(....)..)))))........((((((((......))))))))(((((.......))))).............((((((..(((.((.(((.((((..(((((.......)))))..))))))).)).)))...))))))	rs546889299	15	143310	0.000104668	12	42046	0.000285402	0	900	0	2	13664	0.00014637	0	3322	0	0	3130	0	0	10482	0	1	64562	1.5489e-05	0	2154	0	0	3050	0
Mutant_153	51	A	U	51A>U	12.33	1.92	AUGCCUUAAACUUAUGAGUAAGGAAAAUAACGAUUCGGGGUGACGCCCGAUUCCUCACUGCUAAUGUGAGACGAAUUUUUGAGCGGGUAAAGGUCGCCCUCAAGGUGACCCGCCUACUUUGCGGGAUGCCUGGGAGUUGCGAUCUGCCCG	...(((((..(....)..)))))........((.(((((......))))).))(((((.......))))).............(((((..(((((((.(((.((((..(((((.......)))))..))))..)))..))))))))))))	-55.1	...(((((..(....)..)))))........((.(((((......))))).))(((((.......))))).............(((((..(((((((.(((.((((..(((((.......)))))..))))..)))..))))))))))))
Mutant_158	53	C	G	53C>G	12.29	1.88	AUGCCUUAAACUUAUGAGUAAGGAAAAUAACGAUUCGGGGUGACGCCCGAAUGCUCACUGCUAAUGUGAGACGAAUUUUUGAGCGGGUAAAGGUCGCCCUCAAGGUGACCCGCCUACUUUGCGGGAUGCCUGGGAGUUGCGAUCUGCCCG	...(((((..(....)..))))).........(((((((......))))))).(((((.......))))).............(((((..(((((((.(((.((((..(((((.......)))))..))))..)))..))))))))))))	-55.3	...(((((..(....)..))))).........(((((((......))))))).(((((.......))))).............(((((..(((((((.(((.((((..(((((.......)))))..))))..)))..))))))))))))	rs148484665
Mutant_260	87	G	C	87G>C	12.29	1.88	AUGCCUUAAACUUAUGAGUAAGGAAAAUAACGAUUCGGGGUGACGCCCGAAUCCUCACUGCUAAUGUGAGACGAAUUUUUGAGCGGCUAAAGGUCGCCCUCAAGGUGACCCGCCUACUUUGCGGGAUGCCUGGGAGUUGCGAUCUGCCCG	...(((((..(....)..)))))........((((((((......))))))))(((((.......)))))..............(((...(((((((.(((.((((..(((((.......)))))..))))..)))..))))))))))..	-54.5	...(((((..(....)..)))))........((((((((......))))))))(((((.......)))))..............(((...(((((((.(((.((((..(((((.......)))))..))))..)))..))))))))))..
Mutant_369	123	G	U	123G>U	12.28	1.87	AUGCCUUAAACUUAUGAGUAAGGAAAAUAACGAUUCGGGGUGACGCCCGAAUCCUCACUGCUAAUGUGAGACGAAUUUUUGAGCGGGUAAAGGUCGCCCUCAAGGUGACCCGCCUACUUUGCUGGAUGCCUGGGAGUUGCGAUCUGCCCG	...(((((..(....)..)))))........((((((((......))))))))(((((.......))))).............(((((..(((((((.(((.((((..((.((.......)).))..))))..)))..))))))))))))	-52.1	...(((((..(....)..)))))........((((((((......))))))))(((((.......))))).............(((((..(((((((.(((.((((..((.((.......)).))..))))..)))..))))))))))))	rs1053875684	2	143302	1.39565e-05	0	42040	0	0	900	0	0	13662	0	0	3324	0	0	3130	0	0	10476	0	0	64572	0	0	2152	0	2	3046	0.000656599
Mutant_90	30	A	U	30A>U	12.25	1.84	AUGCCUUAAACUUAUGAGUAAGGAAAAUAUCGAUUCGGGGUGACGCCCGAAUCCUCACUGCUAAUGUGAGACGAAUUUUUGAGCGGGUAAAGGUCGCCCUCAAGGUGACCCGCCUACUUUGCGGGAUGCCUGGGAGUUGCGAUCUGCCCG	...(((((..(....)..)))))........((((((((......))))))))(((((.......))))).............(((((..(((((((.(((.((((..(((((.......)))))..))))..)))..))))))))))))	-58.3	...(((((..(....)..)))))........((((((((......))))))))(((((.......))))).............(((((..(((((((.(((.((((..(((((.......)))))..))))..)))..))))))))))))
Mutant_110	37	G	C	37G>C	12.22	1.81	AUGCCUUAAACUUAUGAGUAAGGAAAAUAACGAUUCCGGGUGACGCCCGAAUCCUCACUGCUAAUGUGAGACGAAUUUUUGAGCGGGUAAAGGUCGCCCUCAAGGUGACCCGCCUACUUUGCGGGAUGCCUGGGAGUUGCGAUCUGCCCG	...(((((..(....)..)))))........(((((.((((...)))))))))(((((.......))))).............(((((..(((((((.(((.((((..(((((.......)))))..))))..)))..))))))))))))	-54.3	...(((((..(....)..)))))........((((.(((((...)))))))))(((((.......))))).............(((((..(((((((.(((.((((..(((((.......)))))..))))..)))..))))))))))))	rs760081303	1	143172	6.98461e-06	0	41990	0	0	900	0	0	13636	0	0	3320	0	0	3130	0	0	10450	0	1	64562	1.5489e-05	0	2150	0	0	3034	0
Mutant_275	92	G	C	92G>C	12.22	1.81	AUGCCUUAAACUUAUGAGUAAGGAAAAUAACGAUUCGGGGUGACGCCCGAAUCCUCACUGCUAAUGUGAGACGAAUUUUUGAGCGGGUAAACGUCGCCCUCAAGGUGACCCGCCUACUUUGCGGGAUGCCUGGGAGUUGCGAUCUGCCCG	...(((((..(....)..)))))........((((((((......))))))))(((((.......))))).............((((((...(((((.(((.((((..(((((.......)))))..))))..)))..))))).))))))	-55.8	...(((((..(....)..)))))........((((((((......))))))))(((((.......))))).............((((((...(((((.(((.((((..(((((.......)))))..))))..)))..))))).))))))
Mutant_300	100	U	G	100U>G	12.2	1.79	AUGCCUUAAACUUAUGAGUAAGGAAAAUAACGAUUCGGGGUGACGCCCGAAUCCUCACUGCUAAUGUGAGACGAAUUUUUGAGCGGGUAAAGGUCGCCCGCAAGGUGACCCGCCUACUUUGCGGGAUGCCUGGGAGUUGCGAUCUGCCCG	...(((((..(....)..)))))........((((((((......))))))))(((((.......))))).............(((((..(((((((((.((.(((..(((((.......)))))..)))))))....))))))))))))	-55.5	...(((((..(....)..)))))........((((((((......))))))))(((((.......))))).............(((((..(((((((...(.((((..(((((.......)))))..)))))......))))))))))))	rs867689973	1	143338	6.97652e-06	0	42060	0	0	900	0	0	13666	0	0	3322	0	0	3132	0	0	10488	0	1	64566	1.5488e-05	0	2154	0	0	3050	0
Mutant_210	70	G	U	70G>U	12.07	1.66	AUGCCUUAAACUUAUGAGUAAGGAAAAUAACGAUUCGGGGUGACGCCCGAAUCCUCACUGCUAAUGUGAUACGAAUUUUUGAGCGGGUAAAGGUCGCCCUCAAGGUGACCCGCCUACUUUGCGGGAUGCCUGGGAGUUGCGAUCUGCCCG	...(((((..(....)..)))))........((((((((......)))))))).((((.......))))..............(((((..(((((((.(((.((((..(((((.......)))))..))))..)))..))))))))))))	-55	...(((((..(....)..)))))........((((((((......)))))))).((((.......))))..............(((((..(((((((.(((.((((..(((((.......)))))..))))..)))..))))))))))))
Mutant_309	103	A	U	103A>U	12.06	1.65	AUGCCUUAAACUUAUGAGUAAGGAAAAUAACGAUUCGGGGUGACGCCCGAAUCCUCACUGCUAAUGUGAGACGAAUUUUUGAGCGGGUAAAGGUCGCCCUCAUGGUGACCCGCCUACUUUGCGGGAUGCCUGGGAGUUGCGAUCUGCCCG	...(((((..(....)..)))))........((((((((......))))))))(((((.......))))).............(((((..((((((((((((.(((..(((((.......)))))..))))))).)..))))))))))))	-56.6	...(((((..(....)..)))))........((((((((......))))))))(((((.......))))).............(((((..(((((((.((((.(((..(((((.......)))))..)))))))....))))))))))))
Mutant_20	7	U	C	7U>C	12.04	1.63	AUGCCUCAAACUUAUGAGUAAGGAAAAUAACGAUUCGGGGUGACGCCCGAAUCCUCACUGCUAAUGUGAGACGAAUUUUUGAGCGGGUAAAGGUCGCCCUCAAGGUGACCCGCCUACUUUGCGGGAUGCCUGGGAGUUGCGAUCUGCCCG	....((((((((((....)))).........((((((((......))))))))(((((.......))))).......))))))(((((..(((((((.(((.((((..(((((.......)))))..))))..)))..))))))))))))	-58.5	....(((((((((......))).........((((((((......))))))))(((((.......))))).......))))))(((((..(((((((.(((.((((..(((((.......)))))..))))..)))..))))))))))))
Mutant_384	128	G	U	128G>U	12.01	1.6	AUGCCUUAAACUUAUGAGUAAGGAAAAUAACGAUUCGGGGUGACGCCCGAAUCCUCACUGCUAAUGUGAGACGAAUUUUUGAGCGGGUAAAGGUCGCCCUCAAGGUGACCCGCCUACUUUGCGGGAUUCCUGGGAGUUGCGAUCUGCCCG	...(((((..(....)..)))))........((((((((......))))))))(((((.......))))).............(((((..(((((((.(((.(((...(((((.......)))))...)))..)))..))))))))))))	-56.5	...(((((..(....)..)))))........((((((((......))))))))(((((.......))))).............(((((..(((((((.(((.(((...(((((.......)))))...)))..)))..))))))))))))	rs376006083	73	143334	0.0005093	6	42062	0.000142647	0	898	0	12	13664	0.00087822	1	3322	0.000301023	0	3134	0	2	10474	0.000190949	48	64578	0.000743287	0	2152	0	4	3050	0.00131148
Mutant_397	133	G	A	133G>A	12	1.59	AUGCCUUAAACUUAUGAGUAAGGAAAAUAACGAUUCGGGGUGACGCCCGAAUCCUCACUGCUAAUGUGAGACGAAUUUUUGAGCGGGUAAAGGUCGCCCUCAAGGUGACCCGCCUACUUUGCGGGAUGCCUGAGAGUUGCGAUCUGCCCG	...(((((..(....)..)))))........((((((((......))))))))(((((.......))))).............(((((..(((((((.(((.((((..(((((.......)))))..))))..)))..))))))))))))	-58.3	...(((((..(....)..)))))........((((((((......))))))))(((((.......))))).............(((((..(((((((.(((.((((..(((((.......)))))..))))..)))..))))))))))))	rs565617029	6	143302	4.18696e-05	0	42050	0	0	898	0	5	13662	0.000365979	0	3320	0	0	3134	0	0	10478	0	1	64562	1.5489e-05	0	2154	0	0	3044	0
Mutant_73	25	A	G	25A>G	11.98	1.57	AUGCCUUAAACUUAUGAGUAAGGAGAAUAACGAUUCGGGGUGACGCCCGAAUCCUCACUGCUAAUGUGAGACGAAUUUUUGAGCGGGUAAAGGUCGCCCUCAAGGUGACCCGCCUACUUUGCGGGAUGCCUGGGAGUUGCGAUCUGCCCG	...(((((..(....)..)))))........((((((((......))))))))(((((.......))))).............(((((..(((((((.(((.((((..(((((.......)))))..))))..)))..))))))))))))	-58.3	...(((((..(....)..)))))........((((((((......))))))))(((((.......))))).............(((((..(((((((.(((.((((..(((((.......)))))..))))..)))..))))))))))))
Mutant_370	124	G	A	124G>A	11.98	1.57	AUGCCUUAAACUUAUGAGUAAGGAAAAUAACGAUUCGGGGUGACGCCCGAAUCCUCACUGCUAAUGUGAGACGAAUUUUUGAGCGGGUAAAGGUCGCCCUCAAGGUGACCCGCCUACUUUGCGAGAUGCCUGGGAGUUGCGAUCUGCCCG	...(((((..(....)..)))))........((((((((......))))))))(((((.......))))).............(((((..(((((((.(((.((((..(.(((.......))).)..))))..)))..))))))))))))	-51.4	...(((((..(....)..)))))........((((((((......))))))))(((((.......))))).............(((((..(((((((.(((.((((..(.(((.......))).)..))))..)))..))))))))))))	rs773575642	46	143326	0.000320947	19	42058	0.000451757	0	898	0	6	13664	0.00043911	0	3320	0	0	3134	0	0	10478	0	19	64570	0.000294254	1	2154	0.000464253	1	3050	0.000327869
Mutant_94	32	G	A	32G>A	11.96	1.55	AUGCCUUAAACUUAUGAGUAAGGAAAAUAACAAUUCGGGGUGACGCCCGAAUCCUCACUGCUAAUGUGAGACGAAUUUUUGAGCGGGUAAAGGUCGCCCUCAAGGUGACCCGCCUACUUUGCGGGAUGCCUGGGAGUUGCGAUCUGCCCG	...(((((..(....)..))))).........(((((((......))))))).(((((.......))))).............(((((..(((((((.(((.((((..(((((.......)))))..))))..)))..))))))))))))	-55	...(((((..(....)..))))).........(((((((......))))))).(((((.......))))).............(((((..(((((((.(((.((((..(((((.......)))))..))))..)))..))))))))))))	rs749602498	7	143224	4.88745e-05	4	42006	9.52245e-05	0	900	0	0	13656	0	0	3324	0	0	3132	0	0	10448	0	3	64572	4.64598e-05	0	2148	0	0	3038	0
Mutant_312	104	G	U	104G>U	11.95	1.54	AUGCCUUAAACUUAUGAGUAAGGAAAAUAACGAUUCGGGGUGACGCCCGAAUCCUCACUGCUAAUGUGAGACGAAUUUUUGAGCGGGUAAAGGUCGCCCUCAAUGUGACCCGCCUACUUUGCGGGAUGCCUGGGAGUUGCGAUCUGCCCG	...(((((..(....)..)))))........((((((((......))))))))(((((.......))))).............(((((..(((((((.(((...((..(((((.......)))))..))....)))..))))))))))))	-52.9	...(((((..(....)..)))))........((((((((......))))))))(((((.......))))).............(((((..(((((((.(((...((..(((((.......)))))..))....)))..))))))))))))
Mutant_407	136	G	C	136G>C	11.92	1.51	AUGCCUUAAACUUAUGAGUAAGGAAAAUAACGAUUCGGGGUGACGCCCGAAUCCUCACUGCUAAUGUGAGACGAAUUUUUGAGCGGGUAAAGGUCGCCCUCAAGGUGACCCGCCUACUUUGCGGGAUGCCUGGGACUUGCGAUCUGCCCG	...(((((..(....)..)))))........((((((((......))))))))(((((.......))))).............(((((..(((((((.((((.(((..(((((.......)))))..)))))))....))))))))))))	-56.1	...(((((..(....)..)))))........((((((((......))))))))(((((.......))))).............(((((..(((((((...(.((((..(((((.......)))))..)))))......))))))))))))
Mutant_406	136	G	A	136G>A	11.91	1.5	AUGCCUUAAACUUAUGAGUAAGGAAAAUAACGAUUCGGGGUGACGCCCGAAUCCUCACUGCUAAUGUGAGACGAAUUUUUGAGCGGGUAAAGGUCGCCCUCAAGGUGACCCGCCUACUUUGCGGGAUGCCUGGGAAUUGCGAUCUGCCCG	...(((((..(....)..)))))........((((((((......))))))))(((((.......))))).............(((((..(((((((.((((.(((..(((((.......)))))..)))))))....))))))))))))	-56.1	...(((((..(....)..)))))........((((((((......))))))))(((((.......))))).............(((((..(((((((...(.((((..(((((.......)))))..)))))......))))))))))))	rs755661046	1	143326	6.9771e-06	0	42048	0	0	898	0	0	13662	0	0	3324	0	0	3134	0	0	10476	0	1	64578	1.54851e-05	0	2154	0	0	3052	0
Mutant_408	136	G	U	136G>U	11.91	1.5	AUGCCUUAAACUUAUGAGUAAGGAAAAUAACGAUUCGGGGUGACGCCCGAAUCCUCACUGCUAAUGUGAGACGAAUUUUUGAGCGGGUAAAGGUCGCCCUCAAGGUGACCCGCCUACUUUGCGGGAUGCCUGGGAUUUGCGAUCUGCCCG	...(((((..(....)..)))))........((((((((......))))))))(((((.......))))).............(((((..(((((((.((((.(((..(((((.......)))))..)))))))....))))))))))))	-56.1	...(((((..(....)..)))))........((((((((......))))))))(((((.......))))).............(((((..(((((((...(.((((..(((((.......)))))..)))))......))))))))))))	rs755661046
Mutant_157	53	C	A	53C>A	11.9	1.49	AUGCCUUAAACUUAUGAGUAAGGAAAAUAACGAUUCGGGGUGACGCCCGAAUACUCACUGCUAAUGUGAGACGAAUUUUUGAGCGGGUAAAGGUCGCCCUCAAGGUGACCCGCCUACUUUGCGGGAUGCCUGGGAGUUGCGAUCUGCCCG	...(((((..(....)..))))).........(((((((......))))))).(((((.......))))).............(((((..(((((((.(((.((((..(((((.......)))))..))))..)))..))))))))))))	-55	...(((((..(....)..))))).........(((((((......))))))).(((((.......))))).............(((((..(((((((.(((.((((..(((((.......)))))..))))..)))..))))))))))))	rs148484665	4	143274	2.79185e-05	2	42042	4.75715e-05	0	900	0	0	13658	0	0	3320	0	0	3128	0	0	10470	0	2	64562	3.0978e-05	0	2152	0	0	3042	0
Mutant_336	112	G	U	112G>U	11.85	1.44	AUGCCUUAAACUUAUGAGUAAGGAAAAUAACGAUUCGGGGUGACGCCCGAAUCCUCACUGCUAAUGUGAGACGAAUUUUUGAGCGGGUAAAGGUCGCCCUCAAGGUGACCCUCCUACUUUGCGGGAUGCCUGGGAGUUGCGAUCUGCCCG	...(((((..(....)..)))))........((((((((......))))))))(((((.......))))).............(((((..(((((((.(((.((((..(((...........)))..))))..)))..))))))))))))	-52.5	...(((((..(....)..)))))........((((((((......))))))))(((((.......))))).............(((((..(((((((.(((.((((..(((...........)))..))))..)))..))))))))))))	rs931488071
Mutant_338	113	C	G	113C>G	11.85	1.44	AUGCCUUAAACUUAUGAGUAAGGAAAAUAACGAUUCGGGGUGACGCCCGAAUCCUCACUGCUAAUGUGAGACGAAUUUUUGAGCGGGUAAAGGUCGCCCUCAAGGUGACCCGGCUACUUUGCGGGAUGCCUGGGAGUUGCGAUCUGCCCG	...(((((..(....)..)))))........((((((((......))))))))(((((.......))))).............(((((..(((((((.(((.((((..((((.(......)))))..))))..)))..))))))))))))	-56.4	...(((((..(....)..)))))........((((((((......))))))))(((((.......))))).............(((((..(((((((.(((.((((..((((.(......)))))..))))..)))..))))))))))))	rs983003682	1	143320	6.97739e-06	1	42058	2.37767e-05	0	900	0	0	13666	0	0	3322	0	0	3134	0	0	10476	0	0	64568	0	0	2154	0	0	3042	0
Mutant_332	111	C	G	111C>G	11.78	1.37	AUGCCUUAAACUUAUGAGUAAGGAAAAUAACGAUUCGGGGUGACGCCCGAAUCCUCACUGCUAAUGUGAGACGAAUUUUUGAGCGGGUAAAGGUCGCCCUCAAGGUGACCGGCCUACUUUGCGGGAUGCCUGGGAGUUGCGAUCUGCCCG	...(((((..(....)..)))))........((((((((......))))))))(((((.......))))).............(((((..(((((((.(((.((((..((.((.......)).))..))))..)))..))))))))))))	-54	...(((((..(....)..)))))........((((((((......))))))))(((((.......))))).............(((((..(((((((.(((.((((..((.((.......)).))..))))..)))..))))))))))))	rs564705737
Mutant_296	99	C	G	99C>G	11.74	1.33	AUGCCUUAAACUUAUGAGUAAGGAAAAUAACGAUUCGGGGUGACGCCCGAAUCCUCACUGCUAAUGUGAGACGAAUUUUUGAGCGGGUAAAGGUCGCCGUCAAGGUGACCCGCCUACUUUGCGGGAUGCCUGGGAGUUGCGAUCUGCCCG	...(((((..(....)..)))))........((((((((......))))))))(((((.......))))).............(((((..(((((((..((.((((..(((((.......)))))..))))..))...))))))))))))	-55.9	...(((((..(....)..)))))........((((((((......))))))))(((((.......))))).............(((((..(((((((.....((((..(((((.......)))))..)))).......))))))))))))	rs752359226	4	143328	2.7908e-05	0	42068	0	0	900	0	0	13658	0	0	3324	0	2	3130	0.000638978	0	10472	0	2	64572	3.09732e-05	0	2154	0	0	3050	0
Mutant_43	15	U	A	15U>A	11.72	1.31	AUGCCUUAAACUUAAGAGUAAGGAAAAUAACGAUUCGGGGUGACGCCCGAAUCCUCACUGCUAAUGUGAGACGAAUUUUUGAGCGGGUAAAGGUCGCCCUCAAGGUGACCCGCCUACUUUGCGGGAUGCCUGGGAGUUGCGAUCUGCCCG	..........(((((((((..(.........((((((((......))))))))(((((.......))))).)..)))))))))(((((..(((((((.(((.((((..(((((.......)))))..))))..)))..))))))))))))	-58.8	..........(((((((((............((((((((......))))))))(((((.......)))))....)))))))))(((((..(((((((.(((.((((..(((((.......)))))..))))..)))..))))))))))))
Mutant_327	109	C	U	109C>U	11.71	1.3	AUGCCUUAAACUUAUGAGUAAGGAAAAUAACGAUUCGGGGUGACGCCCGAAUCCUCACUGCUAAUGUGAGACGAAUUUUUGAGCGGGUAAAGGUCGCCCUCAAGGUGAUCCGCCUACUUUGCGGGAUGCCUGGGAGUUGCGAUCUGCCCG	...(((((..(....)..)))))........((((((((......))))))))(((((.......))))).............(((((..(((((((.(((.(((((.(((((.......))))).)))))..)))..))))))))))))	-56.4	...(((((..(....)..)))))........((((((((......))))))))(((((.......))))).............(((((..(((((((.(((.(((((.(((((.......))))).)))))..)))..))))))))))))	rs189335696	44	143322	0.000307001	16	42058	0.000380427	0	898	0	3	13658	0.000219651	0	3324	0	0	3134	0	0	10474	0	25	64572	0.000387165	0	2154	0	0	3050	0
Mutant_174	58	C	U	58C>U	11.68	1.27	AUGCCUUAAACUUAUGAGUAAGGAAAAUAACGAUUCGGGGUGACGCCCGAAUCCUCAUUGCUAAUGUGAGACGAAUUUUUGAGCGGGUAAAGGUCGCCCUCAAGGUGACCCGCCUACUUUGCGGGAUGCCUGGGAGUUGCGAUCUGCCCG	...(((((..(....)..)))))........((((((((......))))))))(((((.......))))).............(((((..(((((((.(((.((((..(((((.......)))))..))))..)))..))))))))))))	-56.3	...(((((..(....)..)))))........((((((((......))))))))(((((.......))))).............(((((..(((((((.(((.((((..(((((.......)))))..))))..)))..))))))))))))	rs545446459
Mutant_101	34	U	C	34U>C	11.64	1.23	AUGCCUUAAACUUAUGAGUAAGGAAAAUAACGACUCGGGGUGACGCCCGAAUCCUCACUGCUAAUGUGAGACGAAUUUUUGAGCGGGUAAAGGUCGCCCUCAAGGUGACCCGCCUACUUUGCGGGAUGCCUGGGAGUUGCGAUCUGCCCG	...(((((..(....)..)))))........((.(((((......))))).))(((((.......))))).............(((((..(((((((.(((.((((..(((((.......)))))..))))..)))..))))))))))))	-54.4	...(((((..(....)..)))))........((.(((((......))))).))(((((.......))))).............(((((..(((((((.(((.((((..(((((.......)))))..))))..)))..))))))))))))	rs1052133307	1	143218	6.98236e-06	0	42034	0	0	900	0	0	13636	0	0	3322	0	0	3130	0	1	10464	9.55657e-05	0	64554	0	0	2148	0	0	3030	0
Mutant_219	73	G	U	73G>U	11.64	1.23	AUGCCUUAAACUUAUGAGUAAGGAAAAUAACGAUUCGGGGUGACGCCCGAAUCCUCACUGCUAAUGUGAGACUAAUUUUUGAGCGGGUAAAGGUCGCCCUCAAGGUGACCCGCCUACUUUGCGGGAUGCCUGGGAGUUGCGAUCUGCCCG	...(((((..(....)..)))))........((((((((......))))))))(((((.......))))).............(((((..(((((((.(((.((((..(((((.......)))))..))))..)))..))))))))))))	-58.3	...(((((..(....)..)))))........((((((((......))))))))(((((.......))))).............(((((..(((((((.(((.((((..(((((.......)))))..))))..)))..))))))))))))	rs150936838	5	143284	3.48957e-05	1	42032	2.37914e-05	0	900	0	0	13652	0	0	3322	0	2	3132	0.00063857	0	10476	0	2	64570	3.09741e-05	0	2152	0	0	3048	0
Mutant_250	84	C	A	84C>A	11.64	1.23	AUGCCUUAAACUUAUGAGUAAGGAAAAUAACGAUUCGGGGUGACGCCCGAAUCCUCACUGCUAAUGUGAGACGAAUUUUUGAGAGGGUAAAGGUCGCCCUCAAGGUGACCCGCCUACUUUGCGGGAUGCCUGGGAGUUGCGAUCUGCCCG	...(((((..(....)..)))))........((((((((......))))))))(((((.......)))))..............((((..(((((((.(((.((((..(((((.......)))))..))))..)))..))))))))))).	-57.1	...(((((..(....)..)))))........((((((((......))))))))(((((.......)))))..............((((..(((((((.(((.((((..(((((.......)))))..))))..)))..))))))))))).
Mutant_375	125	G	U	125G>U	11.62	1.21	AUGCCUUAAACUUAUGAGUAAGGAAAAUAACGAUUCGGGGUGACGCCCGAAUCCUCACUGCUAAUGUGAGACGAAUUUUUGAGCGGGUAAAGGUCGCCCUCAAGGUGACCCGCCUACUUUGCGGUAUGCCUGGGAGUUGCGAUCUGCCCG	...(((((..(....)..)))))........((((((((......))))))))(((((.......))))).............(((((..(((((((.(((.((((...((((.......))))...))))..)))..))))))))))))	-54.4	...(((((..(....)..)))))........((((((((......))))))))(((((.......))))).............(((((..(((((((.(((.((((...((((.......))))...))))..)))..))))))))))))	rs1010059497	1	143338	6.97652e-06	0	42058	0	0	898	0	0	13666	0	0	3324	0	0	3134	0	0	10476	0	1	64578	1.54851e-05	0	2154	0	0	3050	0
Mutant_209	70	G	C	70G>C	11.58	1.17	AUGCCUUAAACUUAUGAGUAAGGAAAAUAACGAUUCGGGGUGACGCCCGAAUCCUCACUGCUAAUGUGACACGAAUUUUUGAGCGGGUAAAGGUCGCCCUCAAGGUGACCCGCCUACUUUGCGGGAUGCCUGGGAGUUGCGAUCUGCCCG	...(((((..(....)..)))))........((((((((......)))))))).((((.......))))..............(((((..(((((((.(((.((((..(((((.......)))))..))))..)))..))))))))))))	-54.9	...(((((..(....)..)))))........((((((((......)))))))).((((.......))))..............(((((..(((((((.(((.((((..(((((.......)))))..))))..)))..))))))))))))
Mutant_320	107	G	C	107G>C	11.56	1.15	AUGCCUUAAACUUAUGAGUAAGGAAAAUAACGAUUCGGGGUGACGCCCGAAUCCUCACUGCUAAUGUGAGACGAAUUUUUGAGCGGGUAAAGGUCGCCCUCAAGGUCACCCGCCUACUUUGCGGGAUGCCUGGGAGUUGCGAUCUGCCCG	...(((((..(....)..)))))........((((((((......))))))))(((((.......))))).............(((((..(((((((.(((.((((..(((((.......)))))..))))..)))..))))))))))))	-58.3	...(((((..(....)..)))))........((((((((......))))))))(((((.......))))).............(((((..(((((((.(((.((((..(((((.......)))))..))))..)))..))))))))))))
Mutant_405	135	A	U	135A>U	11.55	1.14	AUGCCUUAAACUUAUGAGUAAGGAAAAUAACGAUUCGGGGUGACGCCCGAAUCCUCACUGCUAAUGUGAGACGAAUUUUUGAGCGGGUAAAGGUCGCCCUCAAGGUGACCCGCCUACUUUGCGGGAUGCCUGGGUGUUGCGAUCUGCCCG	...(((((..(....)..)))))........((((((((......))))))))(((((.......))))).............(((((..((((((((((((.(((..(((((.......)))))..))))))).)..))))))))))))	-56.6	...(((((..(....)..)))))........((((((((......))))))))(((((.......))))).............(((((..(((((((((((.((((..(((((.......)))))..))))))).)..))))))))))))
Mutant_86	29	A	C	29A>C	11.5	1.09	AUGCCUUAAACUUAUGAGUAAGGAAAAUCACGAUUCGGGGUGACGCCCGAAUCCUCACUGCUAAUGUGAGACGAAUUUUUGAGCGGGUAAAGGUCGCCCUCAAGGUGACCCGCCUACUUUGCGGGAUGCCUGGGAGUUGCGAUCUGCCCG	...(((((..(....)..)))))........((((((((......))))))))(((((.......))))).............(((((..(((((((.(((.((((..(((((.......)))))..))))..)))..))))))))))))	-58.3	...(((((..(....)..)))))........((((((((......))))))))(((((.......))))).............(((((..(((((((.(((.((((..(((((.......)))))..))))..)))..))))))))))))
Mutant_160	54	C	A	54C>A	11.5	1.09	AUGCCUUAAACUUAUGAGUAAGGAAAAUAACGAUUCGGGGUGACGCCCGAAUCAUCACUGCUAAUGUGAGACGAAUUUUUGAGCGGGUAAAGGUCGCCCUCAAGGUGACCCGCCUACUUUGCGGGAUGCCUGGGAGUUGCGAUCUGCCCG	...(((((..(....)..)))))........((((((((......)))))))).((((.......))))..............(((((..(((((((.(((.((((..(((((.......)))))..))))..)))..))))))))))))	-55.4	...(((((..(....)..)))))........((((((((......)))))))).((((.......))))..............(((((..(((((((.(((.((((..(((((.......)))))..))))..)))..))))))))))))
Mutant_334	112	G	A	112G>A	11.5	1.09	AUGCCUUAAACUUAUGAGUAAGGAAAAUAACGAUUCGGGGUGACGCCCGAAUCCUCACUGCUAAUGUGAGACGAAUUUUUGAGCGGGUAAAGGUCGCCCUCAAGGUGACCCACCUACUUUGCGGGAUGCCUGGGAGUUGCGAUCUGCCCG	...(((((..(....)..)))))........((((((((......))))))))(((((.......))))).............(((((..(((((((.(((.((((..(((.(.......).)))..))))..)))..))))))))))))	-52.9	...(((((..(....)..)))))........((((((((......))))))))(((((.......))))).............(((((..(((((((.(((.((((..(((.(.......).)))..))))..)))..))))))))))))	rs931488071	5	143314	3.48884e-05	2	42060	4.75511e-05	0	900	0	3	13662	0.000219587	0	3322	0	0	3132	0	0	10474	0	0	64562	0	0	2154	0	0	3048	0
Mutant_303	101	C	U	101C>U	11.49	1.08	AUGCCUUAAACUUAUGAGUAAGGAAAAUAACGAUUCGGGGUGACGCCCGAAUCCUCACUGCUAAUGUGAGACGAAUUUUUGAGCGGGUAAAGGUCGCCCUUAAGGUGACCCGCCUACUUUGCGGGAUGCCUGGGAGUUGCGAUCUGCCCG	...(((((..(....)..)))))........((((((((......))))))))(((((.......))))).............(((((..(((((((.(((.((((..(((((.......)))))..))))..)))..))))))))))))	-56.5	...(((((..(....)..)))))........((((((((......))))))))(((((.......))))).............(((((..(((((((.(((.((((..(((((.......)))))..))))..)))..))))))))))))	rs551876905	55	143338	0.000383708	19	42060	0.000451736	0	900	0	0	13660	0	0	3324	0	2	3132	0.00063857	2	10484	0.000190767	30	64578	0.000464554	2	2152	0.000929368	0	3048	0
Mutant_242	81	G	C	81G>C	11.44	1.03	AUGCCUUAAACUUAUGAGUAAGGAAAAUAACGAUUCGGGGUGACGCCCGAAUCCUCACUGCUAAUGUGAGACGAAUUUUUCAGCGGGUAAAGGUCGCCCUCAAGGUGACCCGCCUACUUUGCGGGAUGCCUGGGAGUUGCGAUCUGCCCG	...(((((..(....)..)))))........((((((((......))))))))(((((.......))))).............(((((..(((((((.(((.((((..(((((.......)))))..))))..)))..))))))))))))	-58.3	...(((((..(....)..)))))........((((((((......))))))))(((((.......))))).............(((((..(((((((.(((.((((..(((((.......)))))..))))..)))..))))))))))))
Mutant_77	26	A	C	26A>C	11.41	1	AUGCCUUAAACUUAUGAGUAAGGAACAUAACGAUUCGGGGUGACGCCCGAAUCCUCACUGCUAAUGUGAGACGAAUUUUUGAGCGGGUAAAGGUCGCCCUCAAGGUGACCCGCCUACUUUGCGGGAUGCCUGGGAGUUGCGAUCUGCCCG	...(((((..(....)..)))))........((((((((......))))))))(((((.......))))).............(((((..(((((((.(((.((((..(((((.......)))))..))))..)))..))))))))))))	-58.3	...(((((..(....)..)))))........((((((((......))))))))(((((.......))))).............(((((..(((((((.(((.((((..(((((.......)))))..))))..)))..))))))))))))
Mutant_143	48	C	G	48C>G	11.41	1	AUGCCUUAAACUUAUGAGUAAGGAAAAUAACGAUUCGGGGUGACGCCGGAAUCCUCACUGCUAAUGUGAGACGAAUUUUUGAGCGGGUAAAGGUCGCCCUCAAGGUGACCCGCCUACUUUGCGGGAUGCCUGGGAGUUGCGAUCUGCCCG	...(((((..(....)..)))))........(((((.((......)).)))))(((((.......))))).............(((((..(((((((.(((.((((..(((((.......)))))..))))..)))..))))))))))))	-54	...(((((..(....)..)))))........(((((.((......)).)))))(((((.......))))).............(((((..(((((((.(((.((((..(((((.......)))))..))))..)))..))))))))))))	rs537872050	17	143200	0.000118715	3	42020	7.13946e-05	0	898	0	0	13640	0	0	3322	0	0	3134	0	0	10456	0	14	64552	0.000216879	0	2148	0	0	3030	0
Mutant_102	34	U	G	34U>G	11.4	0.99	AUGCCUUAAACUUAUGAGUAAGGAAAAUAACGAGUCGGGGUGACGCCCGAAUCCUCACUGCUAAUGUGAGACGAAUUUUUGAGCGGGUAAAGGUCGCCCUCAAGGUGACCCGCCUACUUUGCGGGAUGCCUGGGAGUUGCGAUCUGCCCG	...(((((..(....)..)))))........((.(((((......))))).))(((((.......))))).............(((((..(((((((.(((.((((..(((((.......)))))..))))..)))..))))))))))))	-54.4	...(((((..(....)..)))))........((.(((((......))))).))(((((.......))))).............(((((..(((((((.(((.((((..(((((.......)))))..))))..)))..))))))))))))	rs1052133307	1	143218	6.98236e-06	0	42034	0	0	900	0	0	13636	0	0	3322	0	0	3130	0	0	10464	0	1	64554	1.54909e-05	0	2148	0	0	3030	0
Mutant_224	75	A	C	75A>C	11.37	0.96	AUGCCUUAAACUUAUGAGUAAGGAAAAUAACGAUUCGGGGUGACGCCCGAAUCCUCACUGCUAAUGUGAGACGACUUUUUGAGCGGGUAAAGGUCGCCCUCAAGGUGACCCGCCUACUUUGCGGGAUGCCUGGGAGUUGCGAUCUGCCCG	...(((((..(....)..)))))........((((((((......))))))))(((((.......))))).............(((((..(((((((.(((.((((..(((((.......)))))..))))..)))..))))))))))))	-58.3	...(((((..(....)..)))))........((((((((......))))))))(((((.......))))).............(((((..(((((((.(((.((((..(((((.......)))))..))))..)))..))))))))))))
Mutant_291	97	C	U	97C>U	11.36	0.95	AUGCCUUAAACUUAUGAGUAAGGAAAAUAACGAUUCGGGGUGACGCCCGAAUCCUCACUGCUAAUGUGAGACGAAUUUUUGAGCGGGUAAAGGUCGUCCUCAAGGUGACCCGCCUACUUUGCGGGAUGCCUGGGAGUUGCGAUCUGCCCG	...(((((..(....)..)))))........((((((((......))))))))(((((.......))))).............(((((..(((((((.(((.((((..(((((.......)))))..))))..)))..))))))))))))	-56.7	...(((((..(....)..)))))........((((((((......))))))))(((((.......))))).............(((((..(((((((.(((.((((..(((((.......)))))..))))..)))..))))))))))))	rs59723509	1279	143310	0.00892471	1121	42038	0.0266663	0	900	0	36	13658	0.00263582	2	3324	0.000601685	8	3134	0.00255265	2	10476	0.000190913	94	64582	0.00145551	11	2150	0.00511628	5	3048	0.00164042
Mutant_115	39	G	A	39G>A	11.34	0.93	AUGCCUUAAACUUAUGAGUAAGGAAAAUAACGAUUCGGAGUGACGCCCGAAUCCUCACUGCUAAUGUGAGACGAAUUUUUGAGCGGGUAAAGGUCGCCCUCAAGGUGACCCGCCUACUUUGCGGGAUGCCUGGGAGUUGCGAUCUGCCCG	...(((((..(....)..)))))........(((((((.((...)))))))))(((((.......))))).............(((((..(((((((.(((.((((..(((((.......)))))..))))..)))..))))))))))))	-54.3	...(((((..(....)..)))))........(((((((.(.....))))))))(((((.......))))).............(((((..(((((((.(((.((((..(((((.......)))))..))))..)))..))))))))))))	rs574320142	10	143200	6.98324e-05	6	42000	0.000142857	0	900	0	0	13644	0	0	3318	0	0	3130	0	0	10448	0	4	64570	6.19483e-05	0	2152	0	0	3038	0
Mutant_205	69	A	G	69A>G	11.32	0.91	AUGCCUUAAACUUAUGAGUAAGGAAAAUAACGAUUCGGGGUGACGCCCGAAUCCUCACUGCUAAUGUGGGACGAAUUUUUGAGCGGGUAAAGGUCGCCCUCAAGGUGACCCGCCUACUUUGCGGGAUGCCUGGGAGUUGCGAUCUGCCCG	...(((((..(....)..)))))........((((((((......))))))))(((((.......))))).............(((((..(((((((.(((.((((..(((((.......)))))..))))..)))..))))))))))))	-57.4	...(((((..(....)..)))))........((((((((......))))))))(((((.......))))).............(((((..(((((((.(((.((((..(((((.......)))))..))))..)))..))))))))))))	rs548647221	13	143302	9.07175e-05	6	42042	0.000142714	0	896	0	2	13656	0.000146456	0	3320	0	0	3134	0	0	10474	0	5	64576	7.74281e-05	0	2154	0	0	3050	0
Mutant_298	100	U	A	100U>A	11.29	0.88	AUGCCUUAAACUUAUGAGUAAGGAAAAUAACGAUUCGGGGUGACGCCCGAAUCCUCACUGCUAAUGUGAGACGAAUUUUUGAGCGGGUAAAGGUCGCCCACAAGGUGACCCGCCUACUUUGCGGGAUGCCUGGGAGUUGCGAUCUGCCCG	...(((((..(....)..)))))........((((((((......))))))))(((((.......))))).............(((((..(((((((((.((.(((..(((((.......)))))..)))))))....))))))))))))	-55.5	...(((((..(....)..)))))........((((((((......))))))))(((((.......))))).............(((((..(((((((((.(.((((..(((((.......)))))..)))))))....))))))))))))
Mutant_100	34	U	A	34U>A	11.28	0.87	AUGCCUUAAACUUAUGAGUAAGGAAAAUAACGAAUCGGGGUGACGCCCGAAUCCUCACUGCUAAUGUGAGACGAAUUUUUGAGCGGGUAAAGGUCGCCCUCAAGGUGACCCGCCUACUUUGCGGGAUGCCUGGGAGUUGCGAUCUGCCCG	...(((((..(....)..)))))........((.(((((......))))).))(((((.......))))).............(((((..(((((((.(((.((((..(((((.......)))))..))))..)))..))))))))))))	-54.4	...(((((..(....)..)))))........((.(((((......))))).))(((((.......))))).............(((((..(((((((.(((.((((..(((((.......)))))..))))..)))..))))))))))))
Mutant_50	17	A	C	17A>C	11.24	0.83	AUGCCUUAAACUUAUGCGUAAGGAAAAUAACGAUUCGGGGUGACGCCCGAAUCCUCACUGCUAAUGUGAGACGAAUUUUUGAGCGGGUAAAGGUCGCCCUCAAGGUGACCCGCCUACUUUGCGGGAUGCCUGGGAGUUGCGAUCUGCCCG	...(((((..(....)..)))))........((((((((......))))))))(((((.......))))).............(((((..(((((((.(((.((((..(((((.......)))))..))))..)))..))))))))))))	-58.6	...(((((..(....)..)))))........((((((((......))))))))(((((.......))))).............(((((..(((((((.(((.((((..(((((.......)))))..))))..)))..))))))))))))
Mutant_389	130	C	G	130C>G	11.24	0.83	AUGCCUUAAACUUAUGAGUAAGGAAAAUAACGAUUCGGGGUGACGCCCGAAUCCUCACUGCUAAUGUGAGACGAAUUUUUGAGCGGGUAAAGGUCGCCCUCAAGGUGACCCGCCUACUUUGCGGGAUGCGUGGGAGUUGCGAUCUGCCCG	...(((((..(....)..)))))........((((((((......))))))))(((((.......))))).............(((((..(((((((.(((.(.((..(((((.......)))))..)).)..)))..))))))))))))	-54.3	...(((((..(....)..)))))........((((((((......))))))))(((((.......))))).............(((((..(((((((.(((.(.((..(((((.......)))))..)).)..)))..))))))))))))	rs187150287	4	143284	2.79166e-05	1	42038	2.3788e-05	0	898	0	0	13660	0	0	3324	0	0	3132	0	0	10472	0	3	64560	4.64684e-05	0	2150	0	0	3050	0
Mutant_113	38	G	C	38G>C	11.23	0.82	AUGCCUUAAACUUAUGAGUAAGGAAAAUAACGAUUCGCGGUGACGCCCGAAUCCUCACUGCUAAUGUGAGACGAAUUUUUGAGCGGGUAAAGGUCGCCCUCAAGGUGACCCGCCUACUUUGCGGGAUGCCUGGGAGUUGCGAUCUGCCCG	...(((((..(....)..)))))........((((((.(((...)))))))))(((((.......))))).............(((((..(((((((.(((.((((..(((((.......)))))..))))..)))..))))))))))))	-54.3	...(((((..(....)..)))))........((((((.(((...)))))))))(((((.......))))).............(((((..(((((((.(((.((((..(((((.......)))))..))))..)))..))))))))))))	rs371440708
Mutant_339	113	C	U	113C>U	11.22	0.81	AUGCCUUAAACUUAUGAGUAAGGAAAAUAACGAUUCGGGGUGACGCCCGAAUCCUCACUGCUAAUGUGAGACGAAUUUUUGAGCGGGUAAAGGUCGCCCUCAAGGUGACCCGUCUACUUUGCGGGAUGCCUGGGAGUUGCGAUCUGCCCG	...(((((..(....)..)))))........((((((((......))))))))(((((.......))))).............(((((..(((((((.(((.((((..(((((.......)))))..))))..)))..))))))))))))	-56.6	...(((((..(....)..)))))........((((((((......))))))))(((((.......))))).............(((((..(((((((.(((.((((..(((((.......)))))..))))..)))..))))))))))))	rs983003682	3	143320	2.09322e-05	1	42058	2.37767e-05	0	900	0	0	13666	0	0	3322	0	0	3134	0	0	10476	0	2	64568	3.09751e-05	0	2154	0	0	3042	0
Mutant_107	36	C	G	36C>G	11.21	0.8	AUGCCUUAAACUUAUGAGUAAGGAAAAUAACGAUUGGGGGUGACGCCCGAAUCCUCACUGCUAAUGUGAGACGAAUUUUUGAGCGGGUAAAGGUCGCCCUCAAGGUGACCCGCCUACUUUGCGGGAUGCCUGGGAGUUGCGAUCUGCCCG	...(((((..(....)..)))))........((((.(((......))).))))(((((.......))))).............(((((..(((((((.(((.((((..(((((.......)))))..))))..)))..))))))))))))	-54.9	...(((((..(....)..)))))........((((.(((......))).))))(((((.......))))).............(((((..(((((((.(((.((((..(((((.......)))))..))))..)))..))))))))))))	rs771269952	10	143164	6.985e-05	5	41994	0.000119065	0	900	0	0	13640	0	0	3322	0	0	3132	0	0	10440	0	5	64546	7.74641e-05	0	2154	0	0	3036	0
Mutant_208	70	G	A	70G>A	11.21	0.8	AUGCCUUAAACUUAUGAGUAAGGAAAAUAACGAUUCGGGGUGACGCCCGAAUCCUCACUGCUAAUGUGAAACGAAUUUUUGAGCGGGUAAAGGUCGCCCUCAAGGUGACCCGCCUACUUUGCGGGAUGCCUGGGAGUUGCGAUCUGCCCG	...(((((..(....)..)))))........((((((((......)))))))).((((.......))))..............(((((..(((((((.(((.((((..(((((.......)))))..))))..)))..))))))))))))	-55.2	...(((((..(....)..)))))........((((((((......)))))))).((((.......))))..............(((((..(((((((.(((.((((..(((((.......)))))..))))..)))..))))))))))))	rs1020123324	20	143334	0.000139534	12	42056	0.000285334	0	900	0	1	13656	7.32279e-05	0	3322	0	0	3132	0	0	10482	0	3	64582	4.64526e-05	0	2152	0	4	3052	0.00131062
Mutant_105	35	U	G	35U>G	11.18	0.77	AUGCCUUAAACUUAUGAGUAAGGAAAAUAACGAUGCGGGGUGACGCCCGAAUCCUCACUGCUAAUGUGAGACGAAUUUUUGAGCGGGUAAAGGUCGCCCUCAAGGUGACCCGCCUACUUUGCGGGAUGCCUGGGAGUUGCGAUCUGCCCG	...(((((..(....)..)))))........(((.((((......)))).)))(((((.......))))).............(((((..(((((((.(((.((((..(((((.......)))))..))))..)))..))))))))))))	-53.8	...(((((..(....)..)))))........(((.((((......)))).)))(((((.......))))).............(((((..(((((((.(((.((((..(((((.......)))))..))))..)))..))))))))))))	rs892133433	24	143230	0.000167563	8	42018	0.000190395	0	900	0	1	13646	7.32815e-05	0	3318	0	0	3130	0	0	10468	0	14	64564	0.000216839	0	2154	0	1	3032	0.000329815
Mutant_220	74	A	G	74A>G	11.18	0.77	AUGCCUUAAACUUAUGAGUAAGGAAAAUAACGAUUCGGGGUGACGCCCGAAUCCUCACUGCUAAUGUGAGACGGAUUUUUGAGCGGGUAAAGGUCGCCCUCAAGGUGACCCGCCUACUUUGCGGGAUGCCUGGGAGUUGCGAUCUGCCCG	...(((((..(....)..)))))........((((((((......))))))))(((((.......))))).............(((((..(((((((.(((.((((..(((((.......)))))..))))..)))..))))))))))))	-58.3	...(((((..(....)..)))))........((((((((......))))))))(((((.......))))).............(((((..(((((((.(((.((((..(((((.......)))))..))))..)))..))))))))))))	rs775986975	7	143290	4.8852e-05	2	42048	4.75647e-05	0	900	0	0	13654	0	0	3322	0	0	3128	0	0	10472	0	5	64566	7.74401e-05	0	2154	0	0	3046	0
Mutant_279	93	G	U	93G>U	11.16	0.75	AUGCCUUAAACUUAUGAGUAAGGAAAAUAACGAUUCGGGGUGACGCCCGAAUCCUCACUGCUAAUGUGAGACGAAUUUUUGAGCGGGUAAAGUUCGCCCUCAAGGUGACCCGCCUACUUUGCGGGAUGCCUGGGAGUUGCGAUCUGCCCG	...(((((..(....)..)))))........((((((((......))))))))(((((.......))))).............(((((..((.((((.(((.((((..(((((.......)))))..))))..)))..)))).)))))))	-54.6	...(((((..(....)..)))))........((((((((......))))))))(((((.......))))).............(((((..((.((((.(((.((((..(((((.......)))))..))))..)))..)))).)))))))
Mutant_52	18	G	A	18G>A	11.15	0.74	AUGCCUUAAACUUAUGAAUAAGGAAAAUAACGAUUCGGGGUGACGCCCGAAUCCUCACUGCUAAUGUGAGACGAAUUUUUGAGCGGGUAAAGGUCGCCCUCAAGGUGACCCGCCUACUUUGCGGGAUGCCUGGGAGUUGCGAUCUGCCCG	...(((((..(....)..)))))........((((((((......))))))))(((((.......))))).............(((((..(((((((.(((.((((..(((((.......)))))..))))..)))..))))))))))))	-57.8	...(((((..(....)..)))))........((((((((......))))))))(((((.......))))).............(((((..(((((((.(((.((((..(((((.......)))))..))))..)))..))))))))))))	rs1243734315
Mutant_412	138	U	A	138U>A	11.15	0.74	AUGCCUUAAACUUAUGAGUAAGGAAAAUAACGAUUCGGGGUGACGCCCGAAUCCUCACUGCUAAUGUGAGACGAAUUUUUGAGCGGGUAAAGGUCGCCCUCAAGGUGACCCGCCUACUUUGCGGGAUGCCUGGGAGUAGCGAUCUGCCCG	...(((((..(....)..)))))........((((((((......))))))))(((((.......))))).............(((((..(((((((.(((.((((..(((((.......)))))..))))..)))..))))))))))))	-58.1	...(((((..(....)..)))))........((((((((......))))))))(((((.......))))).............(((((..(((((((.(((.((((..(((((.......)))))..))))..)))..))))))))))))
Mutant_218	73	G	C	73G>C	11.1	0.69	AUGCCUUAAACUUAUGAGUAAGGAAAAUAACGAUUCGGGGUGACGCCCGAAUCCUCACUGCUAAUGUGAGACCAAUUUUUGAGCGGGUAAAGGUCGCCCUCAAGGUGACCCGCCUACUUUGCGGGAUGCCUGGGAGUUGCGAUCUGCCCG	...(((((..(....)..)))))........((((((((......))))))))(((((.......))))).............(((((..(((((((.(((.((((..(((((.......)))))..))))..)))..))))))))))))	-58.3	...(((((..(....)..)))))........((((((((......))))))))(((((.......))))).............(((((..(((((((.(((.((((..(((((.......)))))..))))..)))..))))))))))))	rs150936838	1	143284	6.97915e-06	0	42032	0	0	900	0	0	13652	0	0	3322	0	1	3132	0.000319285	0	10476	0	0	64570	0	0	2152	0	0	3048	0
Mutant_361	121	G	A	121G>A	11.1	0.69	AUGCCUUAAACUUAUGAGUAAGGAAAAUAACGAUUCGGGGUGACGCCCGAAUCCUCACUGCUAAUGUGAGACGAAUUUUUGAGCGGGUAAAGGUCGCCCUCAAGGUGACCCGCCUACUUUACGGGAUGCCUGGGAGUUGCGAUCUGCCCG	...(((((..(....)..)))))........((((((((......))))))))(((((.......))))).............(((((..(((((((.(((.((((..((((.........))))..))))..)))..))))))))))))	-54.8	...(((((..(....)..)))))........((((((((......))))))))(((((.......))))).............(((((..(((((((.(((.((((..((((.........))))..))))..)))..))))))))))))	rs1430406516
Mutant_91	31	C	A	31C>A	11.07	0.66	AUGCCUUAAACUUAUGAGUAAGGAAAAUAAAGAUUCGGGGUGACGCCCGAAUCCUCACUGCUAAUGUGAGACGAAUUUUUGAGCGGGUAAAGGUCGCCCUCAAGGUGACCCGCCUACUUUGCGGGAUGCCUGGGAGUUGCGAUCUGCCCG	...(((((..(....)..)))))........((((((((......))))))))(((((.......))))).............(((((..(((((((.(((.((((..(((((.......)))))..))))..)))..))))))))))))	-58.2	...(((((..(....)..)))))........((((((((......))))))))(((((.......))))).............(((((..(((((((.(((.((((..(((((.......)))))..))))..)))..))))))))))))	rs192887737
Mutant_84	28	U	G	28U>G	11.06	0.65	AUGCCUUAAACUUAUGAGUAAGGAAAAGAACGAUUCGGGGUGACGCCCGAAUCCUCACUGCUAAUGUGAGACGAAUUUUUGAGCGGGUAAAGGUCGCCCUCAAGGUGACCCGCCUACUUUGCGGGAUGCCUGGGAGUUGCGAUCUGCCCG	...(((((..(....)..)))))........((((((((......))))))))(((((.......))))).............(((((..(((((((.(((.((((..(((((.......)))))..))))..)))..))))))))))))	-58.3	...(((((..(....)..)))))........((((((((......))))))))(((((.......))))).............(((((..(((((((.(((.((((..(((((.......)))))..))))..)))..))))))))))))
Mutant_283	95	C	A	95C>A	11.06	0.65	AUGCCUUAAACUUAUGAGUAAGGAAAAUAACGAUUCGGGGUGACGCCCGAAUCCUCACUGCUAAUGUGAGACGAAUUUUUGAGCGGGUAAAGGUAGCCCUCAAGGUGACCCGCCUACUUUGCGGGAUGCCUGGGAGUUGCGAUCUGCCCG	...(((((..(....)..)))))........((((((((......))))))))(((((.......))))).............((((((...(((((.((((.(((..(((((.......)))))..))))))).)))))....))))))	-55.4	...(((((..(....)..)))))........((((((((......))))))))(((((.......))))).............((((((...(((((.(((.((((..(((((.......)))))..))))))).)))))....))))))		1	143316	6.97759e-06	1	42052	2.37801e-05	0	900	0	0	13658	0	0	3322	0	0	3134	0	0	10476	0	0	64578	0	0	2152	0	0	3044	0
Mutant_329	110	C	G	110C>G	11.06	0.65	AUGCCUUAAACUUAUGAGUAAGGAAAAUAACGAUUCGGGGUGACGCCCGAAUCCUCACUGCUAAUGUGAGACGAAUUUUUGAGCGGGUAAAGGUCGCCCUCAAGGUGACGCGCCUACUUUGCGGGAUGCCUGGGAGUUGCGAUCUGCCCG	...(((((..(....)..)))))........((((((((......))))))))(((((.......))))).............(((((..(((((((.(((.((((..(.(((.......))).)..))))..)))..))))))))))))	-53.9	...(((((..(....)..)))))........((((((((......))))))))(((((.......))))).............(((((..(((((((.(((.((((..(.(((.......))).)..))))..)))..))))))))))))	rs546400826
Mutant_104	35	U	C	35U>C	11.05	0.64	AUGCCUUAAACUUAUGAGUAAGGAAAAUAACGAUCCGGGGUGACGCCCGAAUCCUCACUGCUAAUGUGAGACGAAUUUUUGAGCGGGUAAAGGUCGCCCUCAAGGUGACCCGCCUACUUUGCGGGAUGCCUGGGAGUUGCGAUCUGCCCG	...(((((..(....)..)))))........(((.((((......)))).)))(((((.......))))).............(((((..(((((((.(((.((((..(((((.......)))))..))))..)))..))))))))))))	-53.8	...(((((..(....)..)))))........(((.((((......)))).)))(((((.......))))).............(((((..(((((((.(((.((((..(((((.......)))))..))))..)))..))))))))))))	rs892133433	15	143230	0.000104727	15	42018	0.00035699	0	900	0	0	13646	0	0	3318	0	0	3130	0	0	10468	0	0	64564	0	0	2154	0	0	3032	0
Mutant_111	37	G	U	37G>U	11.04	0.63	AUGCCUUAAACUUAUGAGUAAGGAAAAUAACGAUUCUGGGUGACGCCCGAAUCCUCACUGCUAAUGUGAGACGAAUUUUUGAGCGGGUAAAGGUCGCCCUCAAGGUGACCCGCCUACUUUGCGGGAUGCCUGGGAGUUGCGAUCUGCCCG	...(((((..(....)..)))))........(((((.((((...)))))))))(((((.......))))).............(((((..(((((((.(((.((((..(((((.......)))))..))))..)))..))))))))))))	-54.3	...(((((..(....)..)))))........(((((.((((...)))))))))(((((.......))))).............(((((..(((((((.(((.((((..(((((.......)))))..))))..)))..))))))))))))	rs760081303	7	143172	4.88922e-05	6	41990	0.000142891	0	900	0	0	13636	0	0	3320	0	0	3130	0	0	10450	0	1	64562	1.5489e-05	0	2150	0	0	3034	0
Mutant_229	77	U	A	77U>A	11.03	0.62	AUGCCUUAAACUUAUGAGUAAGGAAAAUAACGAUUCGGGGUGACGCCCGAAUCCUCACUGCUAAUGUGAGACGAAUAUUUGAGCGGGUAAAGGUCGCCCUCAAGGUGACCCGCCUACUUUGCGGGAUGCCUGGGAGUUGCGAUCUGCCCG	...(((((..(....)..)))))........((((((((......))))))))(((((.......))))).............(((((..(((((((.(((.((((..(((((.......)))))..))))..)))..))))))))))))	-58.3	...(((((..(....)..)))))........((((((((......))))))))(((((.......))))).............(((((..(((((((.(((.((((..(((((.......)))))..))))..)))..))))))))))))	rs768684008	4	143264	2.79205e-05	0	42042	0	0	900	0	0	13650	0	0	3320	0	1	3134	0.000319081	0	10470	0	1	64552	1.54914e-05	0	2148	0	2	3048	0.000656168
Mutant_88	30	A	G	30A>G	11	0.59	AUGCCUUAAACUUAUGAGUAAGGAAAAUAGCGAUUCGGGGUGACGCCCGAAUCCUCACUGCUAAUGUGAGACGAAUUUUUGAGCGGGUAAAGGUCGCCCUCAAGGUGACCCGCCUACUUUGCGGGAUGCCUGGGAGUUGCGAUCUGCCCG	...(((((..(....)..)))))........((((((((......))))))))(((((.......))))).............(((((..(((((((.(((.((((..(((((.......)))))..))))..)))..))))))))))))	-58.3	...(((((..(....)..)))))........((((((((......))))))))(((((.......))))).............(((((..(((((((.(((.((((..(((((.......)))))..))))..)))..))))))))))))	rs530354474	1	143308	6.97798e-06	1	42040	2.37869e-05	0	900	0	0	13662	0	0	3316	0	0	3134	0	0	10478	0	0	64576	0	0	2154	0	0	3048	0
Mutant_266	89	A	C	89A>C	11	0.59	AUGCCUUAAACUUAUGAGUAAGGAAAAUAACGAUUCGGGGUGACGCCCGAAUCCUCACUGCUAAUGUGAGACGAAUUUUUGAGCGGGUCAAGGUCGCCCUCAAGGUGACCCGCCUACUUUGCGGGAUGCCUGGGAGUUGCGAUCUGCCCG	...(((((..(....)..)))))........((((((((......))))))))(((((.......))))).............(((((..(((((((.(((.((((..(((((.......)))))..))))..)))..))))))))))))	-58.3	...(((((..(....)..)))))........((((((((......))))))))(((((.......))))).............(((((..(((((((.(((.((((..(((((.......)))))..))))..)))..))))))))))))
Mutant_302	101	C	G	101C>G	10.97	0.56	AUGCCUUAAACUUAUGAGUAAGGAAAAUAACGAUUCGGGGUGACGCCCGAAUCCUCACUGCUAAUGUGAGACGAAUUUUUGAGCGGGUAAAGGUCGCCCUGAAGGUGACCCGCCUACUUUGCGGGAUGCCUGGGAGUUGCGAUCUGCCCG	...(((((..(....)..)))))........((((((((......))))))))(((((.......))))).............(((((..((((((((((..((((..(((((.......)))))..)))))))....))))))))))))	-56	...(((((..(....)..)))))........((((((((......))))))))(((((.......))))).............(((((..((((((((((..((((..(((((.......)))))..)))))))....))))))))))))	rs551876905	2	143338	1.3953e-05	0	42060	0	0	900	0	0	13660	0	0	3324	0	0	3132	0	0	10484	0	2	64578	3.09703e-05	0	2152	0	0	3048	0
Mutant_194	65	U	C	65U>C	10.94	0.53	AUGCCUUAAACUUAUGAGUAAGGAAAAUAACGAUUCGGGGUGACGCCCGAAUCCUCACUGCUAACGUGAGACGAAUUUUUGAGCGGGUAAAGGUCGCCCUCAAGGUGACCCGCCUACUUUGCGGGAUGCCUGGGAGUUGCGAUCUGCCCG	...(((((..(....)..)))))........((((((((......))))))))(((((.......))))).............(((((..(((((((.(((.((((..(((((.......)))))..))))..)))..))))))))))))	-57.6	...(((((..(....)..)))))........((((((((......))))))))(((((.......))))).............(((((..(((((((.(((.((((..(((((.......)))))..))))..)))..))))))))))))	rs747816836	14	143276	9.77135e-05	3	42054	7.13369e-05	0	900	0	0	13648	0	0	3322	0	0	3128	0	0	10466	0	11	64562	0.000170379	0	2154	0	0	3042	0
Mutant_431	144	C	G	144C>G	10.94	0.53	AUGCCUUAAACUUAUGAGUAAGGAAAAUAACGAUUCGGGGUGACGCCCGAAUCCUCACUGCUAAUGUGAGACGAAUUUUUGAGCGGGUAAAGGUCGCCCUCAAGGUGACCCGCCUACUUUGCGGGAUGCCUGGGAGUUGCGAUGUGCCCG	...(((((..(....)..)))))........((((((((......))))))))(((((.......))))).............((((((...(((((.(((.((((..(((((.......)))))..))))..)))..))))).))))))	-55.8	...(((((..(....)..)))))........((((((((......))))))))(((((.......))))).............((((((...(((((.(((.((((..(((((.......)))))..))))..)))..))))).))))))	rs181654863	5	143318	3.48875e-05	3	42050	7.13436e-05	0	898	0	0	13668	0	0	3322	0	0	3130	0	0	10480	0	2	64574	3.09722e-05	0	2152	0	0	3044	0
Mutant_85	29	A	G	29A>G	10.93	0.52	AUGCCUUAAACUUAUGAGUAAGGAAAAUGACGAUUCGGGGUGACGCCCGAAUCCUCACUGCUAAUGUGAGACGAAUUUUUGAGCGGGUAAAGGUCGCCCUCAAGGUGACCCGCCUACUUUGCGGGAUGCCUGGGAGUUGCGAUCUGCCCG	...(((((..(....)..)))))........((((((((......))))))))(((((.......))))).............(((((..(((((((.(((.((((..(((((.......)))))..))))..)))..))))))))))))	-58.3	...(((((..(....)..)))))........((((((((......))))))))(((((.......))))).............(((((..(((((((.(((.((((..(((((.......)))))..))))..)))..))))))))))))
Mutant_48	16	G	U	16G>U	10.9	0.49	AUGCCUUAAACUUAUUAGUAAGGAAAAUAACGAUUCGGGGUGACGCCCGAAUCCUCACUGCUAAUGUGAGACGAAUUUUUGAGCGGGUAAAGGUCGCCCUCAAGGUGACCCGCCUACUUUGCGGGAUGCCUGGGAGUUGCGAUCUGCCCG	...((((..(((....)))))))........((((((((......))))))))(((((.......))))).............(((((..(((((((.(((.((((..(((((.......)))))..))))..)))..))))))))))))	-57.9	...((((...((....)).))))........((((((((......))))))))(((((.......))))).............(((((..(((((((.(((.((((..(((((.......)))))..))))..)))..))))))))))))
Mutant_109	37	G	A	37G>A	10.88	0.47	AUGCCUUAAACUUAUGAGUAAGGAAAAUAACGAUUCAGGGUGACGCCCGAAUCCUCACUGCUAAUGUGAGACGAAUUUUUGAGCGGGUAAAGGUCGCCCUCAAGGUGACCCGCCUACUUUGCGGGAUGCCUGGGAGUUGCGAUCUGCCCG	...(((((..(....)..)))))........(((((.((((...)))))))))(((((.......))))).............(((((..(((((((.(((.((((..(((((.......)))))..))))..)))..))))))))))))	-54.3	...(((((..(....)..)))))........(((((.((((...)))))))))(((((.......))))).............(((((..(((((((.(((.((((..(((((.......)))))..))))..)))..))))))))))))	rs760081303	5	143172	3.4923e-05	3	41990	7.14456e-05	0	900	0	0	13636	0	0	3320	0	0	3130	0	0	10450	0	2	64562	3.0978e-05	0	2150	0	0	3034	0
Mutant_135	45	G	U	45G>U	10.88	0.47	AUGCCUUAAACUUAUGAGUAAGGAAAAUAACGAUUCGGGGUGACUCCCGAAUCCUCACUGCUAAUGUGAGACGAAUUUUUGAGCGGGUAAAGGUCGCCCUCAAGGUGACCCGCCUACUUUGCGGGAUGCCUGGGAGUUGCGAUCUGCCCG	...(((((..(....)..)))))........(((((((((....)))))))))(((((.......))))).............(((((..(((((((.(((.((((..(((((.......)))))..))))..)))..))))))))))))	-57.7	...(((((..(....)..)))))........(((((((((....)))))))))(((((.......))))).............(((((..(((((((.(((.((((..(((((.......)))))..))))..)))..))))))))))))	rs764317946	13	143238	9.0758e-05	0	42032	0	0	898	0	1	13638	7.33245e-05	0	3322	0	0	3132	0	0	10468	0	10	64558	0.000154899	0	2152	0	2	3038	0.000658328
Mutant_176	59	U	C	59U>C	10.88	0.47	AUGCCUUAAACUUAUGAGUAAGGAAAAUAACGAUUCGGGGUGACGCCCGAAUCCUCACCGCUAAUGUGAGACGAAUUUUUGAGCGGGUAAAGGUCGCCCUCAAGGUGACCCGCCUACUUUGCGGGAUGCCUGGGAGUUGCGAUCUGCCCG	...(((((..(....)..)))))........((((((((......))))))))(((((.......))))).............(((((..(((((((.(((.((((..(((((.......)))))..))))..)))..))))))))))))	-57	...(((((..(....)..)))))........((((((((......))))))))(((((.......))))).............(((((..(((((((.(((.((((..(((((.......)))))..))))..)))..))))))))))))	rs142645696	9	143284	6.28123e-05	0	42056	0	0	900	0	0	13652	0	0	3320	0	0	3130	0	0	10464	0	9	64572	0.000139379	0	2152	0	0	3038	0
Mutant_306	102	A	U	102A>U	10.88	0.47	AUGCCUUAAACUUAUGAGUAAGGAAAAUAACGAUUCGGGGUGACGCCCGAAUCCUCACUGCUAAUGUGAGACGAAUUUUUGAGCGGGUAAAGGUCGCCCUCUAGGUGACCCGCCUACUUUGCGGGAUGCCUGGGAGUUGCGAUCUGCCCG	...(((((..(....)..)))))........((((((((......))))))))(((((.......))))).............(((((..(((((((.((((((((..(((((.......)))))..)))).))))..))))))))))))	-59.5	...(((((..(....)..)))))........((((((((......))))))))(((((.......))))).............(((((..(((((((.((((((((..(((((.......)))))..))))).)))..))))))))))))	rs79126439	1	143288	6.97895e-06	0	42048	0	0	900	0	0	13654	0	0	3320	0	0	3128	0	0	10476	0	1	64560	1.54895e-05	0	2152	0	0	3050	0
Mutant_343	115	U	A	115U>A	10.88	0.47	AUGCCUUAAACUUAUGAGUAAGGAAAAUAACGAUUCGGGGUGACGCCCGAAUCCUCACUGCUAAUGUGAGACGAAUUUUUGAGCGGGUAAAGGUCGCCCUCAAGGUGACCCGCCAACUUUGCGGGAUGCCUGGGAGUUGCGAUCUGCCCG	...(((((..(....)..)))))........((((((((......))))))))(((((.......))))).............(((((..(((((((.(((.((((..(((((.......)))))..))))..)))..))))))))))))	-58.3	...(((((..(....)..)))))........((((((((......))))))))(((((.......))))).............(((((..(((((((.(((.((((..(((((.......)))))..))))..)))..))))))))))))
Mutant_269	90	A	C	90A>C	10.87	0.46	AUGCCUUAAACUUAUGAGUAAGGAAAAUAACGAUUCGGGGUGACGCCCGAAUCCUCACUGCUAAUGUGAGACGAAUUUUUGAGCGGGUACAGGUCGCCCUCAAGGUGACCCGCCUACUUUGCGGGAUGCCUGGGAGUUGCGAUCUGCCCG	...(((((..(....)..)))))........((((((((......))))))))(((((.......))))).............((((..((((((((.(((.((((..(((((.......)))))..))))..)))..))))))))))))	-58.9	...(((((..(....)..)))))........((((((((......))))))))(((((.......))))).............((((..((((((((.(((.((((..(((((.......)))))..))))..)))..))))))))))))
Mutant_79	27	A	G	27A>G	10.86	0.45	AUGCCUUAAACUUAUGAGUAAGGAAAGUAACGAUUCGGGGUGACGCCCGAAUCCUCACUGCUAAUGUGAGACGAAUUUUUGAGCGGGUAAAGGUCGCCCUCAAGGUGACCCGCCUACUUUGCGGGAUGCCUGGGAGUUGCGAUCUGCCCG	...(((((..(....)..)))))........((((((((......))))))))(((((.......))))).............(((((..(((((((.(((.((((..(((((.......)))))..))))..)))..))))))))))))	-58.3	...(((((..(....)..)))))........((((((((......))))))))(((((.......))))).............(((((..(((((((.(((.((((..(((((.......)))))..))))..)))..))))))))))))	rs1285962687	1	143298	6.97846e-06	1	42054	2.3779e-05	0	900	0	0	13658	0	0	3322	0	0	3132	0	0	10468	0	0	64566	0	0	2154	0	0	3044	0
Mutant_75	25	A	U	25A>U	10.85	0.44	AUGCCUUAAACUUAUGAGUAAGGAUAAUAACGAUUCGGGGUGACGCCCGAAUCCUCACUGCUAAUGUGAGACGAAUUUUUGAGCGGGUAAAGGUCGCCCUCAAGGUGACCCGCCUACUUUGCGGGAUGCCUGGGAGUUGCGAUCUGCCCG	...(((((..(....)..)))))........((((((((......))))))))(((((.......))))).............(((((..(((((((.(((.((((..(((((.......)))))..))))..)))..))))))))))))	-58.3	...(((((..(....)..)))))........((((((((......))))))))(((((.......))))).............(((((..(((((((.(((.((((..(((((.......)))))..))))..)))..))))))))))))
Mutant_122	41	U	C	41U>C	10.83	0.42	AUGCCUUAAACUUAUGAGUAAGGAAAAUAACGAUUCGGGGCGACGCCCGAAUCCUCACUGCUAAUGUGAGACGAAUUUUUGAGCGGGUAAAGGUCGCCCUCAAGGUGACCCGCCUACUUUGCGGGAUGCCUGGGAGUUGCGAUCUGCCCG	...(((((..(....)..)))))........((((((((......))))))))(((((.......))))).............(((((..(((((((.(((.((((..(((((.......)))))..))))..)))..))))))))))))	-58.3	...(((((..(....)..)))))........((((((((......))))))))(((((.......))))).............(((((..(((((((.(((.((((..(((((.......)))))..))))..)))..))))))))))))	rs767549860	1	143228	6.98188e-06	1	42024	2.37959e-05	0	900	0	0	13648	0	0	3318	0	0	3134	0	0	10462	0	0	64560	0	0	2148	0	0	3034	0
Mutant_28	10	A	G	10A>G	10.82	0.41	AUGCCUUAAGCUUAUGAGUAAGGAAAAUAACGAUUCGGGGUGACGCCCGAAUCCUCACUGCUAAUGUGAGACGAAUUUUUGAGCGGGUAAAGGUCGCCCUCAAGGUGACCCGCCUACUUUGCGGGAUGCCUGGGAGUUGCGAUCUGCCCG	...(((((..(....)..)))))........((((((((......))))))))(((((.......))))).............(((((..(((((((.(((.((((..(((((.......)))))..))))..)))..))))))))))))	-59.7	...(((((..(....)..)))))........((((((((......))))))))(((((.......))))).............(((((..(((((((.(((.((((..(((((.......)))))..))))..)))..))))))))))))	rs1407518083	2	143310	1.39558e-05	1	42056	2.37778e-05	0	900	0	1	13644	7.32923e-05	0	3320	0	0	3132	0	0	10480	0	0	64578	0	0	2154	0	0	3046	0
Mutant_81	27	A	U	27A>U	10.81	0.4	AUGCCUUAAACUUAUGAGUAAGGAAAUUAACGAUUCGGGGUGACGCCCGAAUCCUCACUGCUAAUGUGAGACGAAUUUUUGAGCGGGUAAAGGUCGCCCUCAAGGUGACCCGCCUACUUUGCGGGAUGCCUGGGAGUUGCGAUCUGCCCG	...(((((..(....)..)))))........((((((((......))))))))(((((.......))))).............(((((..(((((((.(((.((((..(((((.......)))))..))))..)))..))))))))))))	-58.3	...(((((..(....)..)))))........((((((((......))))))))(((((.......))))).............(((((..(((((((.(((.((((..(((((.......)))))..))))..)))..))))))))))))
Mutant_301	101	C	A	101C>A	10.81	0.4	AUGCCUUAAACUUAUGAGUAAGGAAAAUAACGAUUCGGGGUGACGCCCGAAUCCUCACUGCUAAUGUGAGACGAAUUUUUGAGCGGGUAAAGGUCGCCCUAAAGGUGACCCGCCUACUUUGCGGGAUGCCUGGGAGUUGCGAUCUGCCCG	...(((((..(....)..)))))........((((((((......))))))))(((((.......))))).............(((((..((((((((((..((((..(((((.......)))))..)))))))....))))))))))))	-56	...(((((..(....)..)))))........((((((((......))))))))(((((.......))))).............(((((..((((((((((..((((..(((((.......)))))..)))))))....))))))))))))
Mutant_305	102	A	C	102A>C	10.81	0.4	AUGCCUUAAACUUAUGAGUAAGGAAAAUAACGAUUCGGGGUGACGCCCGAAUCCUCACUGCUAAUGUGAGACGAAUUUUUGAGCGGGUAAAGGUCGCCCUCCAGGUGACCCGCCUACUUUGCGGGAUGCCUGGGAGUUGCGAUCUGCCCG	...(((((..(....)..)))))........((((((((......))))))))(((((.......))))).............(((((..(((((((.((((((((..(((((.......)))))..)))).))))..))))))))))))	-61.8	...(((((..(....)..)))))........((((((((......))))))))(((((.......))))).............(((((..(((((((.((((((((..(((((.......)))))..))))).)))..))))))))))))
Mutant_103	35	U	A	35U>A	10.79	0.38	AUGCCUUAAACUUAUGAGUAAGGAAAAUAACGAUACGGGGUGACGCCCGAAUCCUCACUGCUAAUGUGAGACGAAUUUUUGAGCGGGUAAAGGUCGCCCUCAAGGUGACCCGCCUACUUUGCGGGAUGCCUGGGAGUUGCGAUCUGCCCG	...(((((..(....)..)))))........(((.((((......)))).)))(((((.......))))).............(((((..(((((((.(((.((((..(((((.......)))))..))))..)))..))))))))))))	-53.8	...(((((..(....)..)))))........(((.((((......)))).)))(((((.......))))).............(((((..(((((((.(((.((((..(((((.......)))))..))))..)))..))))))))))))		1	143230	6.98178e-06	0	42018	0	0	900	0	0	13646	0	0	3318	0	0	3130	0	0	10468	0	1	64564	1.54885e-05	0	2154	0	0	3032	0
Mutant_169	57	A	G	57A>G	10.79	0.38	AUGCCUUAAACUUAUGAGUAAGGAAAAUAACGAUUCGGGGUGACGCCCGAAUCCUCGCUGCUAAUGUGAGACGAAUUUUUGAGCGGGUAAAGGUCGCCCUCAAGGUGACCCGCCUACUUUGCGGGAUGCCUGGGAGUUGCGAUCUGCCCG	...(((((..(....)..)))))........((((((((......))))))))(((((.......))))).............(((((..(((((((.(((.((((..(((((.......)))))..))))..)))..))))))))))))	-57.9	...(((((..(....)..)))))........((((((((......))))))))(((((.......))))).............(((((..(((((((.(((.((((..(((((.......)))))..))))..)))..))))))))))))	rs545886193	16	143290	0.000111662	7	42058	0.000166437	0	900	0	1	13650	7.32601e-05	0	3320	0	0	3134	0	0	10478	0	8	64560	0.000123916	0	2152	0	0	3038	0
Mutant_22	8	A	G	8A>G	10.74	0.33	AUGCCUUGAACUUAUGAGUAAGGAAAAUAACGAUUCGGGGUGACGCCCGAAUCCUCACUGCUAAUGUGAGACGAAUUUUUGAGCGGGUAAAGGUCGCCCUCAAGGUGACCCGCCUACUUUGCGGGAUGCCUGGGAGUUGCGAUCUGCCCG	...(((((..(....)..)))))........((((((((......))))))))(((((.......))))).............(((((..(((((((.(((.((((..(((((.......)))))..))))..)))..))))))))))))	-57.6	...(((((..........)))))........((((((((......))))))))(((((.......))))).............(((((..(((((((.(((.((((..(((((.......)))))..))))..)))..))))))))))))
Mutant_2	1	A	C	1A>C	10.73	0.32	CUGCCUUAAACUUAUGAGUAAGGAAAAUAACGAUUCGGGGUGACGCCCGAAUCCUCACUGCUAAUGUGAGACGAAUUUUUGAGCGGGUAAAGGUCGCCCUCAAGGUGACCCGCCUACUUUGCGGGAUGCCUGGGAGUUGCGAUCUGCCCG	...(((((..(....)..)))))........((((((((......))))))))(((((.......))))).............(((((..(((((((.(((.((((..(((((.......)))))..))))..)))..))))))))))))	-58.3	...(((((..(....)..)))))........((((((((......))))))))(((((.......))))).............(((((..(((((((.(((.((((..(((((.......)))))..))))..)))..))))))))))))
Mutant_270	90	A	U	90A>U	10.71	0.3	AUGCCUUAAACUUAUGAGUAAGGAAAAUAACGAUUCGGGGUGACGCCCGAAUCCUCACUGCUAAUGUGAGACGAAUUUUUGAGCGGGUAUAGGUCGCCCUCAAGGUGACCCGCCUACUUUGCGGGAUGCCUGGGAGUUGCGAUCUGCCCG	...(((((..(....)..)))))........((((((((......))))))))(((((.......))))).............(((((..(((((((.(((.((((..(((((.......)))))..))))..)))..))))))))))))	-58.3	...(((((..(....)..)))))........((((((((......))))))))(((((.......))))).............(((((..(((((((.(((.((((..(((((.......)))))..))))..)))..))))))))))))	rs762857057
Mutant_82	28	U	A	28U>A	10.7	0.29	AUGCCUUAAACUUAUGAGUAAGGAAAAAAACGAUUCGGGGUGACGCCCGAAUCCUCACUGCUAAUGUGAGACGAAUUUUUGAGCGGGUAAAGGUCGCCCUCAAGGUGACCCGCCUACUUUGCGGGAUGCCUGGGAGUUGCGAUCUGCCCG	...(((((..(....)..)))))........((((((((......))))))))(((((.......))))).............(((((..(((((((.(((.((((..(((((.......)))))..))))..)))..))))))))))))	-58.3	...(((((..(....)..)))))........((((((((......))))))))(((((.......))))).............(((((..(((((((.(((.((((..(((((.......)))))..))))..)))..))))))))))))
Mutant_304	102	A	G	102A>G	10.69	0.28	AUGCCUUAAACUUAUGAGUAAGGAAAAUAACGAUUCGGGGUGACGCCCGAAUCCUCACUGCUAAUGUGAGACGAAUUUUUGAGCGGGUAAAGGUCGCCCUCGAGGUGACCCGCCUACUUUGCGGGAUGCCUGGGAGUUGCGAUCUGCCCG	...(((((..(....)..)))))........((((((((......))))))))(((((.......))))).............(((((..(((((((.(((.((((..(((((.......)))))..))))..)))..))))))))))))	-58.3	...(((((..(....)..)))))........((((((((......))))))))(((((.......))))).............(((((..(((((((.(((.((((..(((((.......)))))..))))..)))..))))))))))))	rs79126439	561	143288	0.00391519	418	42048	0.00994102	0	900	0	50	13654	0.00366193	6	3320	0.00180723	6	3128	0.00191816	2	10476	0.000190913	71	64560	0.00109975	6	2152	0.0027881	2	3050	0.000655738
Mutant_76	26	A	G	26A>G	10.68	0.27	AUGCCUUAAACUUAUGAGUAAGGAAGAUAACGAUUCGGGGUGACGCCCGAAUCCUCACUGCUAAUGUGAGACGAAUUUUUGAGCGGGUAAAGGUCGCCCUCAAGGUGACCCGCCUACUUUGCGGGAUGCCUGGGAGUUGCGAUCUGCCCG	...(((((..(....)..)))))........((((((((......))))))))(((((.......))))).............(((((..(((((((.(((.((((..(((((.......)))))..))))..)))..))))))))))))	-58.3	...(((((..(....)..)))))........((((((((......))))))))(((((.......))))).............(((((..(((((((.(((.((((..(((((.......)))))..))))..)))..))))))))))))		2	143304	1.39563e-05	1	42048	2.37823e-05	0	900	0	0	13654	0	0	3320	0	0	3132	0	1	10478	9.54381e-05	0	64576	0	0	2152	0	0	3044	0
Mutant_114	38	G	U	38G>U	10.68	0.27	AUGCCUUAAACUUAUGAGUAAGGAAAAUAACGAUUCGUGGUGACGCCCGAAUCCUCACUGCUAAUGUGAGACGAAUUUUUGAGCGGGUAAAGGUCGCCCUCAAGGUGACCCGCCUACUUUGCGGGAUGCCUGGGAGUUGCGAUCUGCCCG	...(((((..(....)..)))))........((((((.(((...)))))))))(((((.......))))).............(((((..(((((((.(((.((((..(((((.......)))))..))))..)))..))))))))))))	-54.3	...(((((..(....)..)))))........((((((.(((...)))))))))(((((.......))))).............(((((..(((((((.(((.((((..(((((.......)))))..))))..)))..))))))))))))	rs371440708	6	143218	4.18942e-05	2	42002	4.76168e-05	0	900	0	0	13650	0	0	3322	0	0	3130	0	0	10460	0	4	64562	6.19559e-05	0	2154	0	0	3038	0
Mutant_182	61	C	G	61C>G	10.68	0.27	AUGCCUUAAACUUAUGAGUAAGGAAAAUAACGAUUCGGGGUGACGCCCGAAUCCUCACUGGUAAUGUGAGACGAAUUUUUGAGCGGGUAAAGGUCGCCCUCAAGGUGACCCGCCUACUUUGCGGGAUGCCUGGGAGUUGCGAUCUGCCCG	...(((((..(....)..)))))........((((((((......))))))))(((((.......))))).............(((((..(((((((.(((.((((..(((((.......)))))..))))..)))..))))))))))))	-58.3	...(((((..(....)..)))))........((((((((......))))))))(((((.......))))).............(((((..(((((((.(((.((((..(((((.......)))))..))))..)))..))))))))))))	rs543383963	1	143268	6.97993e-06	0	42034	0	0	900	0	0	13650	0	0	3318	0	0	3132	0	0	10464	0	0	64574	0	0	2152	0	1	3044	0.000328515
Mutant_374	125	G	C	125G>C	10.68	0.27	AUGCCUUAAACUUAUGAGUAAGGAAAAUAACGAUUCGGGGUGACGCCCGAAUCCUCACUGCUAAUGUGAGACGAAUUUUUGAGCGGGUAAAGGUCGCCCUCAAGGUGACCCGCCUACUUUGCGGCAUGCCUGGGAGUUGCGAUCUGCCCG	...(((((..(....)..)))))........((((((((......))))))))(((((.......))))).............(((((..(((((((.(((.((((...((((.......))))...))))..)))..))))))))))))	-54.4	...(((((..(....)..)))))........((((((((......))))))))(((((.......))))).............(((((..(((((((.(((.((((...((((.......))))...))))..)))..))))))))))))	rs1010059497	2	143338	1.3953e-05	1	42058	2.37767e-05	0	898	0	0	13666	0	0	3324	0	1	3134	0.000319081	0	10476	0	0	64578	0	0	2154	0	0	3050	0
Mutant_383	128	G	C	128G>C	10.67	0.26	AUGCCUUAAACUUAUGAGUAAGGAAAAUAACGAUUCGGGGUGACGCCCGAAUCCUCACUGCUAAUGUGAGACGAAUUUUUGAGCGGGUAAAGGUCGCCCUCAAGGUGACCCGCCUACUUUGCGGGAUCCCUGGGAGUUGCGAUCUGCCCG	...(((((..(....)..)))))........((((((((......))))))))(((((.......))))).............(((((..(((((((.(((.(((.(((((((.......))))).)))))..)))..))))))))))))	-58.2	...(((((..(....)..)))))........((((((((......))))))))(((((.......))))).............(((((..(((((((.(((.(((.(((((((.......))))).)))))..)))..))))))))))))	rs376006083	4	143334	2.79068e-05	0	42062	0	0	898	0	0	13664	0	0	3322	0	1	3134	0.000319081	0	10474	0	3	64578	4.64554e-05	0	2152	0	0	3050	0
Mutant_271	91	A	G	91A>G	10.66	0.25	AUGCCUUAAACUUAUGAGUAAGGAAAAUAACGAUUCGGGGUGACGCCCGAAUCCUCACUGCUAAUGUGAGACGAAUUUUUGAGCGGGUAAGGGUCGCCCUCAAGGUGACCCGCCUACUUUGCGGGAUGCCUGGGAGUUGCGAUCUGCCCG	...(((((..(....)..)))))........((((((((......))))))))(((((.......))))).............(((((..(((((((.(((.((((..(((((.......)))))..))))..)))..))))))))))))	-58.3	...(((((..(....)..)))))........((((((((......))))))))(((((.......))))).............(((((..(((((((.(((.((((..(((((.......)))))..))))..)))..))))))))))))	rs948961087	2	143302	1.39565e-05	1	42048	2.37823e-05	0	900	0	0	13650	0	0	3322	0	0	3130	0	0	10480	0	1	64568	1.54875e-05	0	2154	0	0	3050	0
Mutant_356	119	U	C	119U>C	10.63	0.22	AUGCCUUAAACUUAUGAGUAAGGAAAAUAACGAUUCGGGGUGACGCCCGAAUCCUCACUGCUAAUGUGAGACGAAUUUUUGAGCGGGUAAAGGUCGCCCUCAAGGUGACCCGCCUACUCUGCGGGAUGCCUGGGAGUUGCGAUCUGCCCG	...(((((..(....)..)))))........((((((((......))))))))(((((.......))))).............(((((..(((((((.(((.((((..(((((.......)))))..))))..)))..))))))))))))	-58.3	...(((((..(....)..)))))........((((((((......))))))))(((((.......))))).............(((((..(((((((.(((.((((..(((((.......)))))..))))..)))..))))))))))))	rs943235201	1	143334	6.97671e-06	0	42062	0	0	898	0	0	13658	0	0	3322	0	0	3130	0	0	10480	0	0	64578	0	0	2154	0	1	3052	0.000327654
Mutant_373	125	G	A	125G>A	10.63	0.22	AUGCCUUAAACUUAUGAGUAAGGAAAAUAACGAUUCGGGGUGACGCCCGAAUCCUCACUGCUAAUGUGAGACGAAUUUUUGAGCGGGUAAAGGUCGCCCUCAAGGUGACCCGCCUACUUUGCGGAAUGCCUGGGAGUUGCGAUCUGCCCG	...(((((..(....)..)))))........((((((((......))))))))(((((.......))))).............(((((..(((((((.(((.((((...((((.......))))...))))..)))..))))))))))))	-54.4	...(((((..(....)..)))))........((((((((......))))))))(((((.......))))).............(((((..(((((((.(((.((((...((((.......))))...))))..)))..))))))))))))	rs1010059497	3	143338	2.09296e-05	0	42058	0	0	898	0	1	13666	7.31743e-05	0	3324	0	0	3134	0	2	10476	0.000190913	0	64578	0	0	2154	0	0	3050	0
Mutant_3	1	A	U	1A>U	10.62	0.21	UUGCCUUAAACUUAUGAGUAAGGAAAAUAACGAUUCGGGGUGACGCCCGAAUCCUCACUGCUAAUGUGAGACGAAUUUUUGAGCGGGUAAAGGUCGCCCUCAAGGUGACCCGCCUACUUUGCGGGAUGCCUGGGAGUUGCGAUCUGCCCG	...(((((..(....)..)))))........((((((((......))))))))(((((.......))))).............(((((..(((((((.(((.((((..(((((.......)))))..))))..)))..))))))))))))	-58.3	...(((((..(....)..)))))........((((((((......))))))))(((((.......))))).............(((((..(((((((.(((.((((..(((((.......)))))..))))..)))..))))))))))))	rs563736354	1	143290	6.97885e-06	0	42052	0	0	900	0	0	13650	0	0	3310	0	0	3132	0	0	10484	0	1	64562	1.5489e-05	0	2154	0	0	3046	0
Mutant_112	38	G	A	38G>A	10.62	0.21	AUGCCUUAAACUUAUGAGUAAGGAAAAUAACGAUUCGAGGUGACGCCCGAAUCCUCACUGCUAAUGUGAGACGAAUUUUUGAGCGGGUAAAGGUCGCCCUCAAGGUGACCCGCCUACUUUGCGGGAUGCCUGGGAGUUGCGAUCUGCCCG	...(((((..(....)..)))))........((((((.(((...)))))))))(((((.......))))).............(((((..(((((((.(((.((((..(((((.......)))))..))))..)))..))))))))))))	-54.3	...(((((..(....)..)))))........((((((.(((...)))))))))(((((.......))))).............(((((..(((((((.(((.((((..(((((.......)))))..))))..)))..))))))))))))	rs371440708	3	143218	2.09471e-05	2	42002	4.76168e-05	0	900	0	0	13650	0	0	3322	0	0	3130	0	0	10460	0	1	64562	1.5489e-05	0	2154	0	0	3038	0
Mutant_138	46	C	U	46C>U	10.6	0.19	AUGCCUUAAACUUAUGAGUAAGGAAAAUAACGAUUCGGGGUGACGUCCGAAUCCUCACUGCUAAUGUGAGACGAAUUUUUGAGCGGGUAAAGGUCGCCCUCAAGGUGACCCGCCUACUUUGCGGGAUGCCUGGGAGUUGCGAUCUGCCCG	...(((((..(....)..)))))........((((((((......))))))))(((((.......))))).............(((((..(((((((.(((.((((..(((((.......)))))..))))..)))..))))))))))))	-55.4	...(((((..(....)..)))))........((((((((......))))))))(((((.......))))).............(((((..(((((((.(((.((((..(((((.......)))))..))))..)))..))))))))))))	rs28362630	24	143230	0.000167563	9	42014	0.000214214	0	898	0	1	13646	7.32815e-05	0	3322	0	4	3132	0.00127714	1	10462	9.5584e-05	9	64564	0.000139397	0	2152	0	0	3040	0
Mutant_323	108	A	C	108A>C	10.6	0.19	AUGCCUUAAACUUAUGAGUAAGGAAAAUAACGAUUCGGGGUGACGCCCGAAUCCUCACUGCUAAUGUGAGACGAAUUUUUGAGCGGGUAAAGGUCGCCCUCAAGGUGCCCCGCCUACUUUGCGGGAUGCCUGGGAGUUGCGAUCUGCCCG	...(((((..(....)..)))))........((((((((......))))))))(((((.......))))).............(((((..(((((((.(((.(((((.(((((.......))))).)))))..)))..))))))))))))	-58.9	...(((((..(....)..)))))........((((((((......))))))))(((((.......))))).............(((((..(((((((.(((.(((((.(((((.......))))).)))))..)))..))))))))))))	rs560780418	1	143184	6.98402e-06	0	41978	0	0	900	0	0	13654	0	0	3322	0	0	3132	0	0	10450	0	0	64556	0	0	2150	0	1	3042	0.000328731
Mutant_345	115	U	G	115U>G	10.6	0.19	AUGCCUUAAACUUAUGAGUAAGGAAAAUAACGAUUCGGGGUGACGCCCGAAUCCUCACUGCUAAUGUGAGACGAAUUUUUGAGCGGGUAAAGGUCGCCCUCAAGGUGACCCGCCGACUUUGCGGGAUGCCUGGGAGUUGCGAUCUGCCCG	...(((((..(....)..)))))........((((((((......))))))))(((((.......))))).............(((((..(((((((.(((.((((..(((((.......)))))..))))..)))..))))))))))))	-58.3	...(((((..(....)..)))))........((((((((......))))))))(((((.......))))).............(((((..(((((((.(((.((((..(((((.......)))))..))))..)))..))))))))))))
Mutant_5	2	U	C	2U>C	10.58	0.17	ACGCCUUAAACUUAUGAGUAAGGAAAAUAACGAUUCGGGGUGACGCCCGAAUCCUCACUGCUAAUGUGAGACGAAUUUUUGAGCGGGUAAAGGUCGCCCUCAAGGUGACCCGCCUACUUUGCGGGAUGCCUGGGAGUUGCGAUCUGCCCG	...(((((..(....)..)))))........((((((((......))))))))(((((.......))))).............(((((..(((((((.(((.((((..(((((.......)))))..))))..)))..))))))))))))	-58.3	...(((((..(....)..)))))........((((((((......))))))))(((((.......))))).............(((((..(((((((.(((.((((..(((((.......)))))..))))..)))..))))))))))))	rs962703587	6	143316	4.18655e-05	0	42066	0	0	900	0	0	13658	0	0	3318	0	0	3132	0	0	10480	0	6	64564	9.2931e-05	0	2152	0	0	3046	0
Mutant_141	47	C	U	47C>U	10.58	0.17	AUGCCUUAAACUUAUGAGUAAGGAAAAUAACGAUUCGGGGUGACGCUCGAAUCCUCACUGCUAAUGUGAGACGAAUUUUUGAGCGGGUAAAGGUCGCCCUCAAGGUGACCCGCCUACUUUGCGGGAUGCCUGGGAGUUGCGAUCUGCCCG	...(((((..(....)..)))))........((((((((......))))))))(((((.......))))).............(((((..(((((((.(((.((((..(((((.......)))))..))))..)))..))))))))))))	-55.3	...(((((..(....)..)))))........((((((((......))))))))(((((.......))))).............(((((..(((((((.(((.((((..(((((.......)))))..))))..)))..))))))))))))	rs538260982	23	143188	0.000160628	5	42012	0.000119014	0	898	0	1	13646	7.32815e-05	0	3322	0	0	3128	0	0	10452	0	15	64536	0.000232428	0	2150	0	2	3044	0.00065703
Mutant_181	61	C	A	61C>A	10.58	0.17	AUGCCUUAAACUUAUGAGUAAGGAAAAUAACGAUUCGGGGUGACGCCCGAAUCCUCACUGAUAAUGUGAGACGAAUUUUUGAGCGGGUAAAGGUCGCCCUCAAGGUGACCCGCCUACUUUGCGGGAUGCCUGGGAGUUGCGAUCUGCCCG	...(((((..(....)..)))))........((((((((......))))))))(((((.......))))).............(((((..(((((((.(((.((((..(((((.......)))))..))))..)))..))))))))))))	-58.3	...(((((..(....)..)))))........((((((((......))))))))(((((.......))))).............(((((..(((((((.(((.((((..(((((.......)))))..))))..)))..))))))))))))
Mutant_189	63	A	U	63A>U	10.58	0.17	AUGCCUUAAACUUAUGAGUAAGGAAAAUAACGAUUCGGGGUGACGCCCGAAUCCUCACUGCUUAUGUGAGACGAAUUUUUGAGCGGGUAAAGGUCGCCCUCAAGGUGACCCGCCUACUUUGCGGGAUGCCUGGGAGUUGCGAUCUGCCCG	...(((((..(....)..)))))........((((((((......))))))))(((((.......))))).............(((((..(((((((.(((.((((..(((((.......)))))..))))..)))..))))))))))))	-58.3	...(((((..(....)..)))))........((((((((......))))))))(((((.......))))).............(((((..(((((((.(((.((((..(((((.......)))))..))))..)))..))))))))))))	rs564543861	3	143290	2.09366e-05	3	42052	7.13402e-05	0	900	0	0	13646	0	0	3324	0	0	3132	0	0	10468	0	0	64568	0	0	2154	0	0	3046	0
Mutant_316	106	U	A	106U>A	10.57	0.16	AUGCCUUAAACUUAUGAGUAAGGAAAAUAACGAUUCGGGGUGACGCCCGAAUCCUCACUGCUAAUGUGAGACGAAUUUUUGAGCGGGUAAAGGUCGCCCUCAAGGAGACCCGCCUACUUUGCGGGAUGCCUGGGAGUUGCGAUCUGCCCG	...(((((..(....)..)))))........((((((((......))))))))(((((.......))))).............(((((..(((((((.(((.(((...(((((.......)))))...)))..)))..))))))))))))	-56.7	...(((((..(....)..)))))........((((((((......))))))))(((((.......))))).............(((((..(((((((.(((.(((...(((((.......)))))...)))..)))..))))))))))))
Mutant_436	146	G	A	146G>A	10.56	0.15	AUGCCUUAAACUUAUGAGUAAGGAAAAUAACGAUUCGGGGUGACGCCCGAAUCCUCACUGCUAAUGUGAGACGAAUUUUUGAGCGGGUAAAGGUCGCCCUCAAGGUGACCCGCCUACUUUGCGGGAUGCCUGGGAGUUGCGAUCUACCCG	...(((((..(....)..)))))........((((((((......))))))))(((((.......))))).............(((((..(((((((.(((.((((..(((((.......)))))..))))..)))..))))))))))))	-58	...(((((..(....)..)))))........((((((((......))))))))(((((.......))))).............(((((..(((((((.(((.((((..(((((.......)))))..))))..)))..))))))))))))	rs555176628	16	143304	0.000111651	14	42032	0.00033308	0	898	0	0	13662	0	0	3324	0	0	3134	0	0	10470	0	1	64580	1.54847e-05	0	2154	0	1	3050	0.000327869
Mutant_53	18	G	C	18G>C	10.55	0.14	AUGCCUUAAACUUAUGACUAAGGAAAAUAACGAUUCGGGGUGACGCCCGAAUCCUCACUGCUAAUGUGAGACGAAUUUUUGAGCGGGUAAAGGUCGCCCUCAAGGUGACCCGCCUACUUUGCGGGAUGCCUGGGAGUUGCGAUCUGCCCG	...(((((..(....)..)))))........((((((((......))))))))(((((.......))))).............(((((..(((((((.(((.((((..(((((.......)))))..))))..)))..))))))))))))	-57.9	...(((((..(....)..)))))........((((((((......))))))))(((((.......))))).............(((((..(((((((.(((.((((..(((((.......)))))..))))..)))..))))))))))))
Mutant_140	47	C	G	47C>G	10.55	0.14	AUGCCUUAAACUUAUGAGUAAGGAAAAUAACGAUUCGGGGUGACGCGCGAAUCCUCACUGCUAAUGUGAGACGAAUUUUUGAGCGGGUAAAGGUCGCCCUCAAGGUGACCCGCCUACUUUGCGGGAUGCCUGGGAGUUGCGAUCUGCCCG	...(((((..(....)..)))))........((((((.(......).))))))(((((.......))))).............(((((..(((((((.(((.((((..(((((.......)))))..))))..)))..))))))))))))	-53.9	...(((((..(....)..)))))........((((((.(......).))))))(((((.......))))).............(((((..(((((((.(((.((((..(((((.......)))))..))))..)))..))))))))))))	rs538260982	3	143188	2.09515e-05	1	42012	2.38027e-05	0	898	0	0	13646	0	0	3322	0	0	3128	0	0	10452	0	2	64536	3.09905e-05	0	2150	0	0	3044	0
Mutant_1	1	A	G	1A>G	10.54	0.13	GUGCCUUAAACUUAUGAGUAAGGAAAAUAACGAUUCGGGGUGACGCCCGAAUCCUCACUGCUAAUGUGAGACGAAUUUUUGAGCGGGUAAAGGUCGCCCUCAAGGUGACCCGCCUACUUUGCGGGAUGCCUGGGAGUUGCGAUCUGCCCG	...(((((..(....)..)))))........((((((((......))))))))(((((.......))))).............(((((..(((((((.(((.((((..(((((.......)))))..))))..)))..))))))))))))	-58.3	...(((((..(....)..)))))........((((((((......))))))))(((((.......))))).............(((((..(((((((.(((.((((..(((((.......)))))..))))..)))..))))))))))))	rs563736354	7	143290	4.8852e-05	0	42052	0	0	900	0	0	13650	0	0	3310	0	0	3132	0	0	10484	0	6	64562	9.29339e-05	0	2154	0	1	3046	0.000328299
Mutant_6	2	U	G	2U>G	10.54	0.13	AGGCCUUAAACUUAUGAGUAAGGAAAAUAACGAUUCGGGGUGACGCCCGAAUCCUCACUGCUAAUGUGAGACGAAUUUUUGAGCGGGUAAAGGUCGCCCUCAAGGUGACCCGCCUACUUUGCGGGAUGCCUGGGAGUUGCGAUCUGCCCG	...(((((..(....)..)))))........((((((((......))))))))(((((.......))))).............(((((..(((((((.(((.((((..(((((.......)))))..))))..)))..))))))))))))	-58.3	...(((((..(....)..)))))........((((((((......))))))))(((((.......))))).............(((((..(((((((.(((.((((..(((((.......)))))..))))..)))..))))))))))))
Mutant_263	88	U	C	88U>C	10.54	0.13	AUGCCUUAAACUUAUGAGUAAGGAAAAUAACGAUUCGGGGUGACGCCCGAAUCCUCACUGCUAAUGUGAGACGAAUUUUUGAGCGGGCAAAGGUCGCCCUCAAGGUGACCCGCCUACUUUGCGGGAUGCCUGGGAGUUGCGAUCUGCCCG	...(((((..(....)..)))))........((((((((......))))))))(((((.......))))).............((((((..((((((.(((.((((..(((((.......)))))..))))..)))..))))))))))))	-59.7	...(((((..(....)..)))))........((((((((......))))))))(((((.......))))).............(((((...((((((.(((.((((..(((((.......)))))..))))..)))..)))))).)))))
Mutant_400	134	G	A	134G>A	10.54	0.13	AUGCCUUAAACUUAUGAGUAAGGAAAAUAACGAUUCGGGGUGACGCCCGAAUCCUCACUGCUAAUGUGAGACGAAUUUUUGAGCGGGUAAAGGUCGCCCUCAAGGUGACCCGCCUACUUUGCGGGAUGCCUGGAAGUUGCGAUCUGCCCG	...(((((..(....)..)))))........((((((((......))))))))(((((.......))))).............(((((..(((((((..((.((((..(((((.......)))))..)))).))....))))))))))))	-55.3	...(((((..(....)..)))))........((((((((......))))))))(((((.......))))).............(((((..(((((((..((.((((..(((((.......)))))..)))).))....))))))))))))	rs913586625	3	143346	2.09284e-05	1	42048	2.37823e-05	0	900	0	0	13668	0	0	3324	0	0	3134	0	0	10486	0	2	64584	3.09674e-05	0	2154	0	0	3048	0
Mutant_36	12	U	G	12U>G	10.53	0.12	AUGCCUUAAACGUAUGAGUAAGGAAAAUAACGAUUCGGGGUGACGCCCGAAUCCUCACUGCUAAUGUGAGACGAAUUUUUGAGCGGGUAAAGGUCGCCCUCAAGGUGACCCGCCUACUUUGCGGGAUGCCUGGGAGUUGCGAUCUGCCCG	...(((((..(....)..)))))........((((((((......))))))))(((((.......))))).............(((((..(((((((.(((.((((..(((((.......)))))..))))..)))..))))))))))))	-57.7	...(((((..........)))))........((((((((......))))))))(((((.......))))).............(((((..(((((((.(((.((((..(((((.......)))))..))))..)))..))))))))))))
Mutant_97	33	A	G	33A>G	10.53	0.12	AUGCCUUAAACUUAUGAGUAAGGAAAAUAACGGUUCGGGGUGACGCCCGAAUCCUCACUGCUAAUGUGAGACGAAUUUUUGAGCGGGUAAAGGUCGCCCUCAAGGUGACCCGCCUACUUUGCGGGAUGCCUGGGAGUUGCGAUCUGCCCG	...(((((..(....)..)))))........((((((((......))))))))(((((.......))))).............(((((..(((((((.(((.((((..(((((.......)))))..))))..)))..))))))))))))	-57.7	...(((((..(....)..)))))........((((((((......))))))))(((((.......))))).............(((((..(((((((.(((.((((..(((((.......)))))..))))..)))..))))))))))))	rs866130732	5	143280	3.48967e-05	2	42044	4.75692e-05	0	900	0	0	13648	0	0	3320	0	0	3132	0	0	10476	0	3	64574	4.64583e-05	0	2154	0	0	3032	0
Mutant_177	59	U	G	59U>G	10.53	0.12	AUGCCUUAAACUUAUGAGUAAGGAAAAUAACGAUUCGGGGUGACGCCCGAAUCCUCACGGCUAAUGUGAGACGAAUUUUUGAGCGGGUAAAGGUCGCCCUCAAGGUGACCCGCCUACUUUGCGGGAUGCCUGGGAGUUGCGAUCUGCCCG	...(((((..(....)..)))))........((((((((......))))))))((((((.....)))))).............(((((..(((((((.(((.((((..(((((.......)))))..))))..)))..))))))))))))	-58.9	...(((((..(....)..)))))........((((((((......))))))))((((((.....)))))).............(((((..(((((((.(((.((((..(((((.......)))))..))))..)))..))))))))))))	rs142645696
Mutant_179	60	G	C	60G>C	10.53	0.12	AUGCCUUAAACUUAUGAGUAAGGAAAAUAACGAUUCGGGGUGACGCCCGAAUCCUCACUCCUAAUGUGAGACGAAUUUUUGAGCGGGUAAAGGUCGCCCUCAAGGUGACCCGCCUACUUUGCGGGAUGCCUGGGAGUUGCGAUCUGCCCG	...(((((..(....)..)))))........((((((((......))))))))(((((.......))))).............(((((..(((((((.(((.((((..(((((.......)))))..))))..)))..))))))))))))	-58.3	...(((((..(....)..)))))........((((((((......))))))))(((((.......))))).............(((((..(((((((.(((.((((..(((((.......)))))..))))..)))..))))))))))))	rs575604944
Mutant_213	71	A	U	71A>U	10.53	0.12	AUGCCUUAAACUUAUGAGUAAGGAAAAUAACGAUUCGGGGUGACGCCCGAAUCCUCACUGCUAAUGUGAGUCGAAUUUUUGAGCGGGUAAAGGUCGCCCUCAAGGUGACCCGCCUACUUUGCGGGAUGCCUGGGAGUUGCGAUCUGCCCG	...(((((..(....)..)))))........((((((((......))))))))(((((.......)))))((((....)))).(((((..(((((((.(((.((((..(((((.......)))))..))))..)))..))))))))))))	-58.1	...(((((..(....)..)))))........((((((((......))))))))(((((.......)))))((((....)))).(((((..(((((((.(((.((((..(((((.......)))))..))))..)))..))))))))))))
Mutant_120	40	G	U	40G>U	10.52	0.11	AUGCCUUAAACUUAUGAGUAAGGAAAAUAACGAUUCGGGUUGACGCCCGAAUCCUCACUGCUAAUGUGAGACGAAUUUUUGAGCGGGUAAAGGUCGCCCUCAAGGUGACCCGCCUACUUUGCGGGAUGCCUGGGAGUUGCGAUCUGCCCG	...(((((..(....)..)))))........(((((((((....)))))))))(((((.......))))).............(((((..(((((((.(((.((((..(((((.......)))))..))))..)))..))))))))))))	-58.5	...(((((..(....)..)))))........(((((((((....)))))))))(((((.......))))).............(((((..(((((((.(((.((((..(((((.......)))))..))))..)))..))))))))))))	rs1055975165
Mutant_257	86	G	C	86G>C	10.52	0.11	AUGCCUUAAACUUAUGAGUAAGGAAAAUAACGAUUCGGGGUGACGCCCGAAUCCUCACUGCUAAUGUGAGACGAAUUUUUGAGCGCGUAAAGGUCGCCCUCAAGGUGACCCGCCUACUUUGCGGGAUGCCUGGGAGUUGCGAUCUGCCCG	((((((((((((((....)))).........((((((((......))))))))(((((.......))))).......)))))).))))..(((((((.(((.((((..(((((.......)))))..))))..)))..))))))).....	-54.2	(((((((((((((......))).........((((((((......))))))))(((((.......))))).......)))))).))))..(((((((.(((.((((..(((((.......)))))..))))..)))..))))))).....	rs548281798	2	143302	1.39565e-05	0	42046	0	0	898	0	0	13648	0	0	3324	0	0	3134	0	0	10476	0	2	64570	3.09741e-05	0	2154	0	0	3052	0
Mutant_358	120	U	A	120U>A	10.52	0.11	AUGCCUUAAACUUAUGAGUAAGGAAAAUAACGAUUCGGGGUGACGCCCGAAUCCUCACUGCUAAUGUGAGACGAAUUUUUGAGCGGGUAAAGGUCGCCCUCAAGGUGACCCGCCUACUUAGCGGGAUGCCUGGGAGUUGCGAUCUGCCCG	...(((((..(....)..)))))........((((((((......))))))))(((((.......))))).............(((((..(((((((.(((.((((..(((((.......)))))..))))..)))..))))))))))))	-58.5	...(((((..(....)..)))))........((((((((......))))))))(((((.......))))).............(((((..(((((((.(((.((((..(((((.......)))))..))))..)))..))))))))))))	rs1038921841	1	143348	6.97603e-06	1	42062	2.37744e-05	0	900	0	0	13660	0	0	3322	0	0	3132	0	0	10486	0	0	64582	0	0	2152	0	0	3052	0
Mutant_429	143	U	G	143U>G	10.52	0.11	AUGCCUUAAACUUAUGAGUAAGGAAAAUAACGAUUCGGGGUGACGCCCGAAUCCUCACUGCUAAUGUGAGACGAAUUUUUGAGCGGGUAAAGGUCGCCCUCAAGGUGACCCGCCUACUUUGCGGGAUGCCUGGGAGUUGCGAGCUGCCCG	...(((((..(....)..)))))........((((((((......))))))))(((((.......))))).............(((((..((.((((.(((.((((..(((((.......)))))..))))..)))..)))).)))))))	-56.8	...(((((..(....)..)))))........((((((((......))))))))(((((.......))))).............(((((..((.((((.(((.((((..(((((.......)))))..))))..)))..)))).)))))))
Mutant_195	65	U	G	65U>G	10.51	0.1	AUGCCUUAAACUUAUGAGUAAGGAAAAUAACGAUUCGGGGUGACGCCCGAAUCCUCACUGCUAAGGUGAGACGAAUUUUUGAGCGGGUAAAGGUCGCCCUCAAGGUGACCCGCCUACUUUGCGGGAUGCCUGGGAGUUGCGAUCUGCCCG	...(((((..(....)..)))))........((((((((......))))))))((((((.....)))))).............(((((..(((((((.(((.((((..(((((.......)))))..))))..)))..))))))))))))	-59.5	...(((((..(....)..)))))........((((((((......))))))))((((((.....)))))).............(((((..(((((((.(((.((((..(((((.......)))))..))))..)))..))))))))))))	rs747816836	1	143276	6.97954e-06	0	42054	0	0	900	0	0	13648	0	0	3322	0	0	3128	0	0	10466	0	1	64562	1.5489e-05	0	2154	0	0	3042	0
Mutant_225	75	A	U	75A>U	10.5	0.09	AUGCCUUAAACUUAUGAGUAAGGAAAAUAACGAUUCGGGGUGACGCCCGAAUCCUCACUGCUAAUGUGAGACGAUUUUUUGAGCGGGUAAAGGUCGCCCUCAAGGUGACCCGCCUACUUUGCGGGAUGCCUGGGAGUUGCGAUCUGCCCG	...(((((..(....)..)))))........((((((((......))))))))(((((.......))))).............(((((..(((((((.(((.((((..(((((.......)))))..))))..)))..))))))))))))	-58.3	...(((((..(....)..)))))........((((((((......))))))))(((((.......))))).............(((((..(((((((.(((.((((..(((((.......)))))..))))..)))..))))))))))))	rs552666394	1	143282	6.97924e-06	0	42050	0	0	900	0	0	13650	0	0	3320	0	0	3134	0	0	10470	0	1	64556	1.54904e-05	0	2154	0	0	3048	0
Mutant_321	107	G	U	107G>U	10.5	0.09	AUGCCUUAAACUUAUGAGUAAGGAAAAUAACGAUUCGGGGUGACGCCCGAAUCCUCACUGCUAAUGUGAGACGAAUUUUUGAGCGGGUAAAGGUCGCCCUCAAGGUUACCCGCCUACUUUGCGGGAUGCCUGGGAGUUGCGAUCUGCCCG	...(((((..(....)..)))))........((((((((......))))))))(((((.......))))).............(((((..(((((((.(((.((((..(((((.......)))))..))))..)))..))))))))))))	-57.7	...(((((..(....)..)))))........((((((((......))))))))(((((.......))))).............(((((..(((((((.(((.((((..(((((.......)))))..))))..)))..))))))))))))
Mutant_357	119	U	G	119U>G	10.5	0.09	AUGCCUUAAACUUAUGAGUAAGGAAAAUAACGAUUCGGGGUGACGCCCGAAUCCUCACUGCUAAUGUGAGACGAAUUUUUGAGCGGGUAAAGGUCGCCCUCAAGGUGACCCGCCUACUGUGCGGGAUGCCUGGGAGUUGCGAUCUGCCCG	...(((((..(....)..)))))........((((((((......))))))))(((((.......))))).............(((((..(((((((.(((.((((..((((((....).)))))..))))..)))..))))))))))))	-59.5	...(((((..(....)..)))))........((((((((......))))))))(((((.......))))).............(((((..(((((((.(((.((((..((((((....).)))))..))))..)))..))))))))))))	rs943235201
Mutant_377	126	A	C	126A>C	10.5	0.09	AUGCCUUAAACUUAUGAGUAAGGAAAAUAACGAUUCGGGGUGACGCCCGAAUCCUCACUGCUAAUGUGAGACGAAUUUUUGAGCGGGUAAAGGUCGCCCUCAAGGUGACCCGCCUACUUUGCGGGCUGCCUGGGAGUUGCGAUCUGCCCG	...(((((..(....)..)))))........((((((((......))))))))(((((.......))))).............(((((..(((((((.(((.(((((.(((((.......))))).)))))..)))..))))))))))))	-58.9	...(((((..(....)..)))))........((((((((......))))))))(((((.......))))).............(((((..(((((((.(((.(((((.(((((.......))))).)))))..)))..))))))))))))	rs550054770
Mutant_420	140	C	U	140C>U	10.5	0.09	AUGCCUUAAACUUAUGAGUAAGGAAAAUAACGAUUCGGGGUGACGCCCGAAUCCUCACUGCUAAUGUGAGACGAAUUUUUGAGCGGGUAAAGGUCGCCCUCAAGGUGACCCGCCUACUUUGCGGGAUGCCUGGGAGUUGUGAUCUGCCCG	...(((((..(....)..)))))........((((((((......))))))))(((((.......))))).............(((((..(((((((.(((.((((..(((((.......)))))..))))..)))..))))))))))))	-56.4	...(((((..(....)..)))))........((((((((......))))))))(((((.......))))).............(((((..(((((((.(((.((((..(((((.......)))))..))))..)))..))))))))))))	rs146703104	383	143302	0.00267268	345	42054	0.00820374	0	898	0	18	13654	0.0013183	0	3320	0	0	3134	0	0	10476	0	13	64574	0.000201319	6	2148	0.0027933	1	3044	0.000328515
Mutant_190	64	A	G	64A>G	10.49	0.08	AUGCCUUAAACUUAUGAGUAAGGAAAAUAACGAUUCGGGGUGACGCCCGAAUCCUCACUGCUAGUGUGAGACGAAUUUUUGAGCGGGUAAAGGUCGCCCUCAAGGUGACCCGCCUACUUUGCGGGAUGCCUGGGAGUUGCGAUCUGCCCG	...(((((..(....)..)))))........((((((((......))))))))(((((.......))))).............(((((..(((((((.(((.((((..(((((.......)))))..))))..)))..))))))))))))	-58.3	...(((((..(....)..)))))........((((((((......))))))))(((((.......))))).............(((((..(((((((.(((.((((..(((((.......)))))..))))..)))..))))))))))))	rs995740478	5	143230	3.49089e-05	3	42036	7.13674e-05	0	896	0	0	13636	0	0	3316	0	0	3126	0	0	10472	0	2	64554	3.09818e-05	0	2154	0	0	3040	0
Mutant_330	110	C	U	110C>U	10.49	0.08	AUGCCUUAAACUUAUGAGUAAGGAAAAUAACGAUUCGGGGUGACGCCCGAAUCCUCACUGCUAAUGUGAGACGAAUUUUUGAGCGGGUAAAGGUCGCCCUCAAGGUGACUCGCCUACUUUGCGGGAUGCCUGGGAGUUGCGAUCUGCCCG	...(((((..(....)..)))))........((((((((......))))))))(((((.......))))).............(((((..(((((((.(((.((((..(((((.......)))))..))))..)))..))))))))))))	-55.3	...(((((..(....)..)))))........((((((((......))))))))(((((.......))))).............(((((..(((((((.(((.((((..(((((.......)))))..))))..)))..))))))))))))	rs546400826	31	143274	0.000216369	10	42044	0.000237846	0	900	0	0	13654	0	0	3320	0	3	3132	0.000957854	0	10472	0	17	64566	0.000263296	0	2148	0	1	3038	0.000329164
Mutant_230	77	U	C	77U>C	10.48	0.07	AUGCCUUAAACUUAUGAGUAAGGAAAAUAACGAUUCGGGGUGACGCCCGAAUCCUCACUGCUAAUGUGAGACGAAUCUUUGAGCGGGUAAAGGUCGCCCUCAAGGUGACCCGCCUACUUUGCGGGAUGCCUGGGAGUUGCGAUCUGCCCG	...(((((..(....)..)))))........((((((((......))))))))(((((.......))))).............(((((..(((((((.(((.((((..(((((.......)))))..))))..)))..))))))))))))	-58.3	...(((((..(....)..)))))........((((((((......))))))))(((((.......))))).............(((((..(((((((.(((.((((..(((((.......)))))..))))..)))..))))))))))))
Mutant_285	95	C	U	95C>U	10.48	0.07	AUGCCUUAAACUUAUGAGUAAGGAAAAUAACGAUUCGGGGUGACGCCCGAAUCCUCACUGCUAAUGUGAGACGAAUUUUUGAGCGGGUAAAGGUUGCCCUCAAGGUGACCCGCCUACUUUGCGGGAUGCCUGGGAGUUGCGAUCUGCCCG	...(((((..(....)..)))))........((((((((......))))))))(((((.......))))).............(((((..(((((((.(((.((((..(((((.......)))))..))))..)))..))))))))))))	-56.2	...(((((..(....)..)))))........((((((((......))))))))(((((.......))))).............(((((..(((((((.(((.((((..(((((.......)))))..))))..)))..))))))))))))	rs565498114	61	143316	0.000425633	17	42052	0.000404261	0	900	0	13	13658	0.000951823	0	3322	0	1	3134	0.000319081	4	10476	0.000381825	21	64578	0.000325188	2	2152	0.000929368	3	3044	0.000985545
Mutant_333	111	C	U	111C>U	10.48	0.07	AUGCCUUAAACUUAUGAGUAAGGAAAAUAACGAUUCGGGGUGACGCCCGAAUCCUCACUGCUAAUGUGAGACGAAUUUUUGAGCGGGUAAAGGUCGCCCUCAAGGUGACCUGCCUACUUUGCGGGAUGCCUGGGAGUUGCGAUCUGCCCG	...(((((..(....)..)))))........((((((((......))))))))(((((.......))))).............(((((..(((((((.(((.((((..(((((.......)))))..))))..)))..))))))))))))	-56.1	...(((((..(....)..)))))........((((((((......))))))))(((((.......))))).............(((((..(((((((.(((.((((..(((((.......)))))..))))..)))..))))))))))))	rs564705737	52	143278	0.000362931	23	42034	0.000547176	0	900	0	20	13662	0.00146391	0	3320	0	3	3134	0.000957243	0	10468	0	6	64564	9.2931e-05	0	2150	0	0	3046	0
Mutant_346	116	A	G	116A>G	10.48	0.07	AUGCCUUAAACUUAUGAGUAAGGAAAAUAACGAUUCGGGGUGACGCCCGAAUCCUCACUGCUAAUGUGAGACGAAUUUUUGAGCGGGUAAAGGUCGCCCUCAAGGUGACCCGCCUGCUUUGCGGGAUGCCUGGGAGUUGCGAUCUGCCCG	...(((((..(....)..)))))........((((((((......))))))))(((((.......))))).............(((((..(((((((.(((.((((..(((((.......)))))..))))..)))..))))))))))))	-58.3	...(((((..(....)..)))))........((((((((......))))))))(((((.......))))).............(((((..(((((((.(((.((((..(((((.......)))))..))))..)))..))))))))))))	rs570474791	26	143316	0.000181417	6	42062	0.000142647	0	900	0	1	13656	7.32279e-05	0	3324	0	1	3132	0.000319285	0	10474	0	18	64564	0.000278793	0	2154	0	0	3050	0
Mutant_355	119	U	A	119U>A	10.48	0.07	AUGCCUUAAACUUAUGAGUAAGGAAAAUAACGAUUCGGGGUGACGCCCGAAUCCUCACUGCUAAUGUGAGACGAAUUUUUGAGCGGGUAAAGGUCGCCCUCAAGGUGACCCGCCUACUAUGCGGGAUGCCUGGGAGUUGCGAUCUGCCCG	...(((((..(....)..)))))........((((((((......))))))))(((((.......))))).............(((((..(((((((.(((.((((..(((((.......)))))..))))..)))..))))))))))))	-58.3	...(((((..(....)..)))))........((((((((......))))))))(((((.......))))).............(((((..(((((((.(((.((((..(((((.......)))))..))))..)))..))))))))))))
Mutant_137	46	C	G	46C>G	10.47	0.06	AUGCCUUAAACUUAUGAGUAAGGAAAAUAACGAUUCGGGGUGACGGCCGAAUCCUCACUGCUAAUGUGAGACGAAUUUUUGAGCGGGUAAAGGUCGCCCUCAAGGUGACCCGCCUACUUUGCGGGAUGCCUGGGAGUUGCGAUCUGCCCG	...(((((..(....)..)))))........(((((((........)))))))(((((.......))))).............(((((..(((((((.(((.((((..(((((.......)))))..))))..)))..))))))))))))	-54.9	...(((((..(....)..)))))........(((((((........)))))))(((((.......))))).............(((((..(((((((.(((.((((..(((((.......)))))..))))..)))..))))))))))))	rs28362630	6	143230	4.18907e-05	2	42014	4.76032e-05	0	898	0	1	13646	7.32815e-05	0	3322	0	1	3132	0.000319285	0	10462	0	2	64564	3.0977e-05	0	2152	0	0	3040	0
Mutant_83	28	U	C	28U>C	10.46	0.05	AUGCCUUAAACUUAUGAGUAAGGAAAACAACGAUUCGGGGUGACGCCCGAAUCCUCACUGCUAAUGUGAGACGAAUUUUUGAGCGGGUAAAGGUCGCCCUCAAGGUGACCCGCCUACUUUGCGGGAUGCCUGGGAGUUGCGAUCUGCCCG	...(((((..(....)..)))))........((((((((......))))))))(((((.......))))).............(((((..(((((((.(((.((((..(((((.......)))))..))))..)))..))))))))))))	-58.3	...(((((..(....)..)))))........((((((((......))))))))(((((.......))))).............(((((..(((((((.(((.((((..(((((.......)))))..))))..)))..))))))))))))
Mutant_341	114	C	G	114C>G	10.46	0.05	AUGCCUUAAACUUAUGAGUAAGGAAAAUAACGAUUCGGGGUGACGCCCGAAUCCUCACUGCUAAUGUGAGACGAAUUUUUGAGCGGGUAAAGGUCGCCCUCAAGGUGACCCGCGUACUUUGCGGGAUGCCUGGGAGUUGCGAUCUGCCCG	...(((((..(....)..)))))........((((((((......))))))))(((((.......))))).............(((((..(((((((.(((.((((..((((((.....))))))..))))..)))..))))))))))))	-60.2	...(((((..(....)..)))))........((((((((......))))))))(((((.......))))).............(((((..(((((((.(((.((((..((((((.....))))))..))))..)))..))))))))))))	rs761976485	28	143324	0.000195362	0	42056	0	0	900	0	2	13666	0.000146349	17	3320	0.00512048	0	3132	0	0	10482	0	9	64570	0.000139384	0	2152	0	0	3046	0
Mutant_410	137	U	C	137U>C	10.46	0.05	AUGCCUUAAACUUAUGAGUAAGGAAAAUAACGAUUCGGGGUGACGCCCGAAUCCUCACUGCUAAUGUGAGACGAAUUUUUGAGCGGGUAAAGGUCGCCCUCAAGGUGACCCGCCUACUUUGCGGGAUGCCUGGGAGCUGCGAUCUGCCCG	...(((((..(....)..)))))........((((((((......))))))))(((((.......))))).............(((((..(((((((.(((.((((..(((((.......)))))..))))..)))..))))))))))))	-58.3	...(((((..(....)..)))))........((((((((......))))))))(((((.......))))).............(((((..(((((((.(((.((((..(((((.......)))))..))))..)))..))))))))))))
Mutant_447	149	C	U	149C>U	10.46	0.05	AUGCCUUAAACUUAUGAGUAAGGAAAAUAACGAUUCGGGGUGACGCCCGAAUCCUCACUGCUAAUGUGAGACGAAUUUUUGAGCGGGUAAAGGUCGCCCUCAAGGUGACCCGCCUACUUUGCGGGAUGCCUGGGAGUUGCGAUCUGCCUG	...(((((..(....)..)))))........((((((((......))))))))(((((.......))))).............(((((..(((((((.(((.((((..(((((.......)))))..))))..)))..))))))))))))	-56.1	...(((((..(....)..)))))........((((((((......))))))))(((((.......))))).............(((((..(((((((.(((.((((..(((((.......)))))..))))..)))..))))))))))))	rs573544616	6	143290	4.18731e-05	2	42038	4.7576e-05	0	900	0	0	13664	0	0	3322	0	0	3132	0	0	10476	0	4	64560	6.19579e-05	0	2150	0	0	3048	0
Mutant_314	105	G	C	105G>C	10.45	0.04	AUGCCUUAAACUUAUGAGUAAGGAAAAUAACGAUUCGGGGUGACGCCCGAAUCCUCACUGCUAAUGUGAGACGAAUUUUUGAGCGGGUAAAGGUCGCCCUCAAGCUGACCCGCCUACUUUGCGGGAUGCCUGGGAGUUGCGAUCUGCCCG	...(((((..(....)..)))))........((((((((......))))))))(((((.......))))).............(((((..((((((((((((.((...(((((.......)))))..)).)))).)..))))))))))))	-54.5	...(((((..(....)..)))))........((((((((......))))))))(((((.......))))).............(((((..((((((((((((.((...(((((.......)))))..)).)))).)..))))))))))))	rs780532355	9	143314	6.27992e-05	7	42060	0.000166429	0	900	0	0	13658	0	0	3324	0	0	3134	0	1	10476	9.54563e-05	1	64558	1.54899e-05	0	2154	0	0	3050	0
Mutant_337	113	C	A	113C>A	10.45	0.04	AUGCCUUAAACUUAUGAGUAAGGAAAAUAACGAUUCGGGGUGACGCCCGAAUCCUCACUGCUAAUGUGAGACGAAUUUUUGAGCGGGUAAAGGUCGCCCUCAAGGUGACCCGACUACUUUGCGGGAUGCCUGGGAGUUGCGAUCUGCCCG	...(((((..(....)..)))))........((((((((......))))))))(((((.......))))).............(((((..(((((((.(((.((((..((((.(......)))))..))))..)))..))))))))))))	-56.4	...(((((..(....)..)))))........((((((((......))))))))(((((.......))))).............(((((..(((((((.(((.((((..((((.(......)))))..))))..)))..))))))))))))
Mutant_366	122	C	U	122C>U	10.45	0.04	AUGCCUUAAACUUAUGAGUAAGGAAAAUAACGAUUCGGGGUGACGCCCGAAUCCUCACUGCUAAUGUGAGACGAAUUUUUGAGCGGGUAAAGGUCGCCCUCAAGGUGACCCGCCUACUUUGUGGGAUGCCUGGGAGUUGCGAUCUGCCCG	...(((((..(....)..)))))........((((((((......))))))))(((((.......))))).............(((((..(((((((.(((.((((..(((((.......)))))..))))..)))..))))))))))))	-56.4	...(((((..(....)..)))))........((((((((......))))))))(((((.......))))).............(((((..(((((((.(((.((((..(((((.......)))))..))))..)))..))))))))))))	rs770085245	21	143278	0.000146568	2	42036	4.75783e-05	0	900	0	1	13660	7.32064e-05	0	3318	0	2	3132	0.00063857	0	10460	0	16	64572	0.000247785	0	2152	0	0	3048	0
Mutant_108	36	C	U	36C>U	10.44	0.03	AUGCCUUAAACUUAUGAGUAAGGAAAAUAACGAUUUGGGGUGACGCCCGAAUCCUCACUGCUAAUGUGAGACGAAUUUUUGAGCGGGUAAAGGUCGCCCUCAAGGUGACCCGCCUACUUUGCGGGAUGCCUGGGAGUUGCGAUCUGCCCG	...(((((..(....)..)))))........((((((((......))))))))(((((.......))))).............(((((..(((((((.(((.((((..(((((.......)))))..))))..)))..))))))))))))	-56.2	...(((((..(....)..)))))........((((((((......))))))))(((((.......))))).............(((((..(((((((.(((.((((..(((((.......)))))..))))..)))..))))))))))))	rs771269952	93	143164	0.000649605	44	41994	0.00104777	0	900	0	6	13640	0.000439883	0	3322	0	4	3132	0.00127714	1	10440	9.57854e-05	35	64546	0.000542249	2	2154	0.000928505	1	3036	0.000329381
Mutant_191	64	A	C	64A>C	10.44	0.03	AUGCCUUAAACUUAUGAGUAAGGAAAAUAACGAUUCGGGGUGACGCCCGAAUCCUCACUGCUACUGUGAGACGAAUUUUUGAGCGGGUAAAGGUCGCCCUCAAGGUGACCCGCCUACUUUGCGGGAUGCCUGGGAGUUGCGAUCUGCCCG	...(((((..(....)..)))))........((((((((......))))))))(((((.......))))).............(((((..(((((((.(((.((((..(((((.......)))))..))))..)))..))))))))))))	-58.3	...(((((..(....)..)))))........((((((((......))))))))(((((.......))))).............(((((..(((((((.(((.((((..(((((.......)))))..))))..)))..))))))))))))	rs995740478	4	143230	2.79271e-05	2	42036	4.75783e-05	0	896	0	1	13636	7.33353e-05	0	3316	0	0	3126	0	0	10472	0	1	64554	1.54909e-05	0	2154	0	0	3040	0
Mutant_136	46	C	A	46C>A	10.43	0.02	AUGCCUUAAACUUAUGAGUAAGGAAAAUAACGAUUCGGGGUGACGACCGAAUCCUCACUGCUAAUGUGAGACGAAUUUUUGAGCGGGUAAAGGUCGCCCUCAAGGUGACCCGCCUACUUUGCGGGAUGCCUGGGAGUUGCGAUCUGCCCG	...(((((..(....)..)))))........(((((((........)))))))(((((.......))))).............(((((..(((((((.(((.((((..(((((.......)))))..))))..)))..))))))))))))	-55.2	...(((((..(....)..)))))........(((((((........)))))))(((((.......))))).............(((((..(((((((.(((.((((..(((((.......)))))..))))..)))..))))))))))))
Mutant_148	50	A	G	50A>G	10.43	0.02	AUGCCUUAAACUUAUGAGUAAGGAAAAUAACGAUUCGGGGUGACGCCCGGAUCCUCACUGCUAAUGUGAGACGAAUUUUUGAGCGGGUAAAGGUCGCCCUCAAGGUGACCCGCCUACUUUGCGGGAUGCCUGGGAGUUGCGAUCUGCCCG	...(((((..(....)..)))))........((((((((......))))))))(((((.......))))).............(((((..(((((((.(((.((((..(((((.......)))))..))))..)))..))))))))))))	-57.8	...(((((..(....)..)))))........((((((((......))))))))(((((.......))))).............(((((..(((((((.(((.((((..(((((.......)))))..))))..)))..))))))))))))	rs144543438	4	143262	2.79209e-05	0	42016	0	0	900	0	0	13656	0	0	3320	0	0	3126	0	0	10482	0	4	64568	6.19502e-05	0	2154	0	0	3040	0
Mutant_151	51	A	G	51A>G	10.43	0.02	AUGCCUUAAACUUAUGAGUAAGGAAAAUAACGAUUCGGGGUGACGCCCGAGUCCUCACUGCUAAUGUGAGACGAAUUUUUGAGCGGGUAAAGGUCGCCCUCAAGGUGACCCGCCUACUUUGCGGGAUGCCUGGGAGUUGCGAUCUGCCCG	...(((((..(....)..)))))........((((((((......))))))))(((((.......))))).............(((((..(((((((.(((.((((..(((((.......)))))..))))..)))..))))))))))))	-58.3	...(((((..(....)..)))))........((((((((......))))))))(((((.......))))).............(((((..(((((((.(((.((((..(((((.......)))))..))))..)))..))))))))))))	rs750354602	1	143294	6.97866e-06	1	42052	2.37801e-05	0	900	0	0	13648	0	0	3322	0	0	3132	0	0	10478	0	0	64568	0	0	2154	0	0	3040	0
Mutant_187	63	A	G	63A>G	10.43	0.02	AUGCCUUAAACUUAUGAGUAAGGAAAAUAACGAUUCGGGGUGACGCCCGAAUCCUCACUGCUGAUGUGAGACGAAUUUUUGAGCGGGUAAAGGUCGCCCUCAAGGUGACCCGCCUACUUUGCGGGAUGCCUGGGAGUUGCGAUCUGCCCG	...(((((..(....)..)))))........((((((((......))))))))(((((.......))))).............(((((..(((((((.(((.((((..(((((.......)))))..))))..)))..))))))))))))	-58.3	...(((((..(....)..)))))........((((((((......))))))))(((((.......))))).............(((((..(((((((.(((.((((..(((((.......)))))..))))..)))..))))))))))))	rs564543861	11	143290	7.67674e-05	2	42052	4.75602e-05	0	900	0	1	13646	7.32815e-05	0	3324	0	0	3132	0	0	10468	0	8	64568	0.0001239	0	2154	0	0	3046	0
Mutant_144	48	C	U	48C>U	10.42	0.01	AUGCCUUAAACUUAUGAGUAAGGAAAAUAACGAUUCGGGGUGACGCCUGAAUCCUCACUGCUAAUGUGAGACGAAUUUUUGAGCGGGUAAAGGUCGCCCUCAAGGUGACCCGCCUACUUUGCGGGAUGCCUGGGAGUUGCGAUCUGCCCG	...(((((..(....)..)))))........((((((((......))))))))(((((.......))))).............(((((..(((((((.(((.((((..(((((.......)))))..))))..)))..))))))))))))	-56.1	...(((((..(....)..)))))........((((((((......))))))))(((((.......))))).............(((((..(((((((.(((.((((..(((((.......)))))..))))..)))..))))))))))))	rs537872050	124	143200	0.000865922	17	42020	0.000404569	0	898	0	12	13640	0.000879765	1	3322	0.000301023	1	3134	0.000319081	1	10456	9.56389e-05	84	64552	0.00130128	3	2148	0.00139665	5	3030	0.00165017
Mutant_295	99	C	A	99C>A	10.42	0.01	AUGCCUUAAACUUAUGAGUAAGGAAAAUAACGAUUCGGGGUGACGCCCGAAUCCUCACUGCUAAUGUGAGACGAAUUUUUGAGCGGGUAAAGGUCGCCAUCAAGGUGACCCGCCUACUUUGCGGGAUGCCUGGGAGUUGCGAUCUGCCCG	...(((((..(....)..)))))........((((((((......))))))))(((((.......))))).............(((((..(((((((..((.((((..(((((.......)))))..))))..))...))))))))))))	-56.3	...(((((..(....)..)))))........((((((((......))))))))(((((.......))))).............(((((..(((((((..((.((((..(((((.......)))))..))))..))...))))))))))))
Mutant_347	116	A	C	116A>C	10.42	0.01	AUGCCUUAAACUUAUGAGUAAGGAAAAUAACGAUUCGGGGUGACGCCCGAAUCCUCACUGCUAAUGUGAGACGAAUUUUUGAGCGGGUAAAGGUCGCCCUCAAGGUGACCCGCCUCCUUUGCGGGAUGCCUGGGAGUUGCGAUCUGCCCG	...(((((..(....)..)))))........((((((((......))))))))(((((.......))))).............(((((..(((((((.(((.((((..(((((.......)))))..))))..)))..))))))))))))	-58.3	...(((((..(....)..)))))........((((((((......))))))))(((((.......))))).............(((((..(((((((.(((.((((..(((((.......)))))..))))..)))..))))))))))))	rs570474791	12	143316	8.37311e-05	3	42062	7.13233e-05	0	900	0	0	13656	0	0	3324	0	0	3132	0	0	10474	0	9	64564	0.000139397	0	2154	0	0	3050	0
Mutant_354	118	U	G	118U>G	10.42	0.01	AUGCCUUAAACUUAUGAGUAAGGAAAAUAACGAUUCGGGGUGACGCCCGAAUCCUCACUGCUAAUGUGAGACGAAUUUUUGAGCGGGUAAAGGUCGCCCUCAAGGUGACCCGCCUACGUUGCGGGAUGCCUGGGAGUUGCGAUCUGCCCG	...(((((..(....)..)))))........((((((((......))))))))(((((.......))))).............(((((..(((((((.(((.((((..(((((.......)))))..))))..)))..))))))))))))	-58.3	...(((((..(....)..)))))........((((((((......))))))))(((((.......))))).............(((((..(((((((.(((.((((..(((((.......)))))..))))..)))..))))))))))))	rs899846928	2	143338	1.3953e-05	0	42064	0	0	898	0	1	13666	7.31743e-05	0	3324	0	0	3130	0	0	10484	0	1	64570	1.54871e-05	0	2154	0	0	3048	0
Mutant_124	42	G	A	42G>A	10.41	0	AUGCCUUAAACUUAUGAGUAAGGAAAAUAACGAUUCGGGGUAACGCCCGAAUCCUCACUGCUAAUGUGAGACGAAUUUUUGAGCGGGUAAAGGUCGCCCUCAAGGUGACCCGCCUACUUUGCGGGAUGCCUGGGAGUUGCGAUCUGCCCG	...(((((..(....)..)))))........((((((((......))))))))(((((.......))))).............(((((..(((((((.(((.((((..(((((.......)))))..))))..)))..))))))))))))	-58.3	...(((((..(....)..)))))........((((((((......))))))))(((((.......))))).............(((((..(((((((.(((.((((..(((((.......)))))..))))..)))..))))))))))))	rs140795637	363	143248	0.00253407	33	42020	0.00078534	1	900	0.00111111	25	13646	0.00183204	0	3322	0	0	3130	0	80	10468	0.00764234	218	64566	0.00337639	4	2154	0.00185701	2	3042	0.000657462
Mutant_125	42	G	C	42G>C	10.41	0	AUGCCUUAAACUUAUGAGUAAGGAAAAUAACGAUUCGGGGUCACGCCCGAAUCCUCACUGCUAAUGUGAGACGAAUUUUUGAGCGGGUAAAGGUCGCCCUCAAGGUGACCCGCCUACUUUGCGGGAUGCCUGGGAGUUGCGAUCUGCCCG	...(((((..(....)..)))))........((((((((......))))))))(((((.......))))).............(((((..(((((((.(((.((((..(((((.......)))))..))))..)))..))))))))))))	-58.3	...(((((..(....)..)))))........((((((((......))))))))(((((.......))))).............(((((..(((((((.(((.((((..(((((.......)))))..))))..)))..))))))))))))
Mutant_127	43	A	G	43A>G	10.41	0	AUGCCUUAAACUUAUGAGUAAGGAAAAUAACGAUUCGGGGUGGCGCCCGAAUCCUCACUGCUAAUGUGAGACGAAUUUUUGAGCGGGUAAAGGUCGCCCUCAAGGUGACCCGCCUACUUUGCGGGAUGCCUGGGAGUUGCGAUCUGCCCG	...(((((..(....)..)))))........((((((((......))))))))(((((.......))))).............(((((..(((((((.(((.((((..(((((.......)))))..))))..)))..))))))))))))	-58.3	...(((((..(....)..)))))........((((((((......))))))))(((((.......))))).............(((((..(((((((.(((.((((..(((((.......)))))..))))..)))..))))))))))))	rs995709174	1	143250	6.9808e-06	1	42038	2.3788e-05	0	900	0	0	13642	0	0	3320	0	0	3130	0	0	10466	0	0	64564	0	0	2152	0	0	3038	0
Mutant_128	43	A	C	43A>C	10.41	0	AUGCCUUAAACUUAUGAGUAAGGAAAAUAACGAUUCGGGGUGCCGCCCGAAUCCUCACUGCUAAUGUGAGACGAAUUUUUGAGCGGGUAAAGGUCGCCCUCAAGGUGACCCGCCUACUUUGCGGGAUGCCUGGGAGUUGCGAUCUGCCCG	...(((((..(....)..)))))........((((((((......))))))))(((((.......))))).............(((((..(((((((.(((.((((..(((((.......)))))..))))..)))..))))))))))))	-58.3	...(((((..(....)..)))))........((((((((......))))))))(((((.......))))).............(((((..(((((((.(((.((((..(((((.......)))))..))))..)))..))))))))))))
Mutant_129	43	A	U	43A>U	10.41	0	AUGCCUUAAACUUAUGAGUAAGGAAAAUAACGAUUCGGGGUGUCGCCCGAAUCCUCACUGCUAAUGUGAGACGAAUUUUUGAGCGGGUAAAGGUCGCCCUCAAGGUGACCCGCCUACUUUGCGGGAUGCCUGGGAGUUGCGAUCUGCCCG	...(((((..(....)..)))))........((((((((......))))))))(((((.......))))).............(((((..(((((((.(((.((((..(((((.......)))))..))))..)))..))))))))))))	-58.3	...(((((..(....)..)))))........((((((((......))))))))(((((.......))))).............(((((..(((((((.(((.((((..(((((.......)))))..))))..)))..))))))))))))
Mutant_184	62	U	A	62U>A	10.41	0	AUGCCUUAAACUUAUGAGUAAGGAAAAUAACGAUUCGGGGUGACGCCCGAAUCCUCACUGCAAAUGUGAGACGAAUUUUUGAGCGGGUAAAGGUCGCCCUCAAGGUGACCCGCCUACUUUGCGGGAUGCCUGGGAGUUGCGAUCUGCCCG	...(((((..(....)..)))))........((((((((......))))))))(((((.......))))).............(((((..(((((((.(((.((((..(((((.......)))))..))))..)))..))))))))))))	-58.3	...(((((..(....)..)))))........((((((((......))))))))(((((.......))))).............(((((..(((((((.(((.((((..(((((.......)))))..))))..)))..))))))))))))	rs1437163099	1	143284	6.97915e-06	0	42054	0	0	900	0	1	13644	7.32923e-05	0	3318	0	0	3132	0	0	10468	0	0	64570	0	0	2152	0	0	3046	0
Mutant_186	62	U	G	62U>G	10.41	0	AUGCCUUAAACUUAUGAGUAAGGAAAAUAACGAUUCGGGGUGACGCCCGAAUCCUCACUGCGAAUGUGAGACGAAUUUUUGAGCGGGUAAAGGUCGCCCUCAAGGUGACCCGCCUACUUUGCGGGAUGCCUGGGAGUUGCGAUCUGCCCG	...(((((..(....)..)))))........((((((((......))))))))(((((.......))))).............(((((..(((((((.(((.((((..(((((.......)))))..))))..)))..))))))))))))	-58.3	...(((((..(....)..)))))........((((((((......))))))))(((((.......))))).............(((((..(((((((.(((.((((..(((((.......)))))..))))..)))..))))))))))))
Mutant_349	117	C	A	117C>A	10.41	0	AUGCCUUAAACUUAUGAGUAAGGAAAAUAACGAUUCGGGGUGACGCCCGAAUCCUCACUGCUAAUGUGAGACGAAUUUUUGAGCGGGUAAAGGUCGCCCUCAAGGUGACCCGCCUAAUUUGCGGGAUGCCUGGGAGUUGCGAUCUGCCCG	...(((((..(....)..)))))........((((((((......))))))))(((((.......))))).............(((((..(((((((.(((.((((..(((((.......)))))..))))..)))..))))))))))))	-58.3	...(((((..(....)..)))))........((((((((......))))))))(((((.......))))).............(((((..(((((((.(((.((((..(((((.......)))))..))))..)))..))))))))))))
Mutant_350	117	C	G	117C>G	10.41	0	AUGCCUUAAACUUAUGAGUAAGGAAAAUAACGAUUCGGGGUGACGCCCGAAUCCUCACUGCUAAUGUGAGACGAAUUUUUGAGCGGGUAAAGGUCGCCCUCAAGGUGACCCGCCUAGUUUGCGGGAUGCCUGGGAGUUGCGAUCUGCCCG	...(((((..(....)..)))))........((((((((......))))))))(((((.......))))).............(((((..(((((((.(((.((((..(((((.......)))))..))))..)))..))))))))))))	-58.3	...(((((..(....)..)))))........((((((((......))))))))(((((.......))))).............(((((..(((((((.(((.((((..(((((.......)))))..))))..)))..))))))))))))
Mutant_351	117	C	U	117C>U	10.41	0	AUGCCUUAAACUUAUGAGUAAGGAAAAUAACGAUUCGGGGUGACGCCCGAAUCCUCACUGCUAAUGUGAGACGAAUUUUUGAGCGGGUAAAGGUCGCCCUCAAGGUGACCCGCCUAUUUUGCGGGAUGCCUGGGAGUUGCGAUCUGCCCG	...(((((..(....)..)))))........((((((((......))))))))(((((.......))))).............(((((..(((((((.(((.((((..(((((.......)))))..))))..)))..))))))))))))	-58.3	...(((((..(....)..)))))........((((((((......))))))))(((((.......))))).............(((((..(((((((.(((.((((..(((((.......)))))..))))..)))..))))))))))))	rs1041680239	5	143342	3.48816e-05	2	42062	4.75489e-05	0	898	0	0	13660	0	0	3324	0	0	3134	0	0	10478	0	3	64580	4.6454e-05	0	2154	0	0	3052	0
Mutant_352	118	U	A	118U>A	10.41	0	AUGCCUUAAACUUAUGAGUAAGGAAAAUAACGAUUCGGGGUGACGCCCGAAUCCUCACUGCUAAUGUGAGACGAAUUUUUGAGCGGGUAAAGGUCGCCCUCAAGGUGACCCGCCUACAUUGCGGGAUGCCUGGGAGUUGCGAUCUGCCCG	...(((((..(....)..)))))........((((((((......))))))))(((((.......))))).............(((((..(((((((.(((.((((..(((((.......)))))..))))..)))..))))))))))))	-58.3	...(((((..(....)..)))))........((((((((......))))))))(((((.......))))).............(((((..(((((((.(((.((((..(((((.......)))))..))))..)))..))))))))))))
Mutant_353	118	U	C	118U>C	10.41	0	AUGCCUUAAACUUAUGAGUAAGGAAAAUAACGAUUCGGGGUGACGCCCGAAUCCUCACUGCUAAUGUGAGACGAAUUUUUGAGCGGGUAAAGGUCGCCCUCAAGGUGACCCGCCUACCUUGCGGGAUGCCUGGGAGUUGCGAUCUGCCCG	...(((((..(....)..)))))........((((((((......))))))))(((((.......))))).............(((((..(((((((.(((.((((..(((((.......)))))..))))..)))..))))))))))))	-58.3	...(((((..(....)..)))))........((((((((......))))))))(((((.......))))).............(((((..(((((((.(((.((((..(((((.......)))))..))))..)))..))))))))))))	rs899846928	51	143338	0.000355802	47	42064	0.00111734	0	898	0	2	13666	0.000146349	0	3324	0	0	3130	0	0	10484	0	1	64570	1.54871e-05	1	2154	0.000464253	0	3048	0
Mutant_413	138	U	C	138U>C	10.41	0	AUGCCUUAAACUUAUGAGUAAGGAAAAUAACGAUUCGGGGUGACGCCCGAAUCCUCACUGCUAAUGUGAGACGAAUUUUUGAGCGGGUAAAGGUCGCCCUCAAGGUGACCCGCCUACUUUGCGGGAUGCCUGGGAGUCGCGAUCUGCCCG	...(((((..(....)..)))))........((((((((......))))))))(((((.......))))).............(((((..(((((((.(((.((((..(((((.......)))))..))))..)))..))))))))))))	-58.3	...(((((..(....)..)))))........((((((((......))))))))(((((.......))))).............(((((..(((((((.(((.((((..(((((.......)))))..))))..)))..))))))))))))
WT	N/A	N/A	N/A	N/A	10.41	0	AUGCCUUAAACUUAUGAGUAAGGAAAAUAACGAUUCGGGGUGACGCCCGAAUCCUCACUGCUAAUGUGAGACGAAUUUUUGAGCGGGUAAAGGUCGCCCUCAAGGUGACCCGCCUACUUUGCGGGAUGCCUGGGAGUUGCGAUCUGCCCG	...(((((..(....)..)))))........((((((((......))))))))(((((.......))))).............(((((..(((((((.(((.((((..(((((.......)))))..))))..)))..))))))))))))	-58.3	...(((((..(....)..)))))........((((((((......))))))))(((((.......))))).............(((((..(((((((.(((.((((..(((((.......)))))..))))..)))..))))))))))))	N/A
Mutant_183	61	C	U	61C>U	10.4	-0.01	AUGCCUUAAACUUAUGAGUAAGGAAAAUAACGAUUCGGGGUGACGCCCGAAUCCUCACUGUUAAUGUGAGACGAAUUUUUGAGCGGGUAAAGGUCGCCCUCAAGGUGACCCGCCUACUUUGCGGGAUGCCUGGGAGUUGCGAUCUGCCCG	...(((((..(....)..)))))........((((((((......))))))))(((((.......))))).............(((((..(((((((.(((.((((..(((((.......)))))..))))..)))..))))))))))))	-58.3	...(((((..(....)..)))))........((((((((......))))))))(((((.......))))).............(((((..(((((((.(((.((((..(((((.......)))))..))))..)))..))))))))))))	rs543383963	20	143268	0.000139599	14	42034	0.000333064	0	900	0	0	13650	0	1	3318	0.000301386	0	3132	0	0	10464	0	5	64574	7.74305e-05	0	2152	0	0	3044	0
Mutant_185	62	U	C	62U>C	10.4	-0.01	AUGCCUUAAACUUAUGAGUAAGGAAAAUAACGAUUCGGGGUGACGCCCGAAUCCUCACUGCCAAUGUGAGACGAAUUUUUGAGCGGGUAAAGGUCGCCCUCAAGGUGACCCGCCUACUUUGCGGGAUGCCUGGGAGUUGCGAUCUGCCCG	...(((((..(....)..)))))........((((((((......))))))))(((((.......))))).............(((((..(((((((.(((.((((..(((((.......)))))..))))..)))..))))))))))))	-58.3	...(((((..(....)..)))))........((((((((......))))))))(((((.......))))).............(((((..(((((((.(((.((((..(((((.......)))))..))))..)))..))))))))))))		1	143284	6.97915e-06	0	42054	0	0	900	0	0	13644	0	0	3318	0	0	3132	0	0	10468	0	1	64570	1.54871e-05	0	2152	0	0	3046	0
Mutant_348	116	A	U	116A>U	10.4	-0.01	AUGCCUUAAACUUAUGAGUAAGGAAAAUAACGAUUCGGGGUGACGCCCGAAUCCUCACUGCUAAUGUGAGACGAAUUUUUGAGCGGGUAAAGGUCGCCCUCAAGGUGACCCGCCUUCUUUGCGGGAUGCCUGGGAGUUGCGAUCUGCCCG	...(((((..(....)..)))))........((((((((......))))))))(((((.......))))).............(((((..(((((((.(((.((((..(((((.......)))))..))))..)))..))))))))))))	-58.3	...(((((..(....)..)))))........((((((((......))))))))(((((.......))))).............(((((..(((((((.(((.((((..(((((.......)))))..))))..)))..))))))))))))	rs570474791
Mutant_409	137	U	A	137U>A	10.4	-0.01	AUGCCUUAAACUUAUGAGUAAGGAAAAUAACGAUUCGGGGUGACGCCCGAAUCCUCACUGCUAAUGUGAGACGAAUUUUUGAGCGGGUAAAGGUCGCCCUCAAGGUGACCCGCCUACUUUGCGGGAUGCCUGGGAGAUGCGAUCUGCCCG	...(((((..(....)..)))))........((((((((......))))))))(((((.......))))).............(((((..(((((((.(((.((((..(((((.......)))))..))))..)))..))))))))))))	-58.3	...(((((..(....)..)))))........((((((((......))))))))(((((.......))))).............(((((..(((((((.(((.((((..(((((.......)))))..))))..)))..))))))))))))
Mutant_123	41	U	G	41U>G	10.39	-0.02	AUGCCUUAAACUUAUGAGUAAGGAAAAUAACGAUUCGGGGGGACGCCCGAAUCCUCACUGCUAAUGUGAGACGAAUUUUUGAGCGGGUAAAGGUCGCCCUCAAGGUGACCCGCCUACUUUGCGGGAUGCCUGGGAGUUGCGAUCUGCCCG	...(((((..(....)..)))))........((((((((......))))))))(((((.......))))).............(((((..(((((((.(((.((((..(((((.......)))))..))))..)))..))))))))))))	-58.3	...(((((..(....)..)))))........((((((((......))))))))(((((.......))))).............(((((..(((((((.(((.((((..(((((.......)))))..))))..)))..))))))))))))
Mutant_126	42	G	U	42G>U	10.39	-0.02	AUGCCUUAAACUUAUGAGUAAGGAAAAUAACGAUUCGGGGUUACGCCCGAAUCCUCACUGCUAAUGUGAGACGAAUUUUUGAGCGGGUAAAGGUCGCCCUCAAGGUGACCCGCCUACUUUGCGGGAUGCCUGGGAGUUGCGAUCUGCCCG	...(((((..(....)..)))))........((((((((......))))))))(((((.......))))).............(((((..(((((((.(((.((((..(((((.......)))))..))))..)))..))))))))))))	-58.3	...(((((..(....)..)))))........((((((((......))))))))(((((.......))))).............(((((..(((((((.(((.((((..(((((.......)))))..))))..)))..))))))))))))
Mutant_130	44	C	A	44C>A	10.39	-0.02	AUGCCUUAAACUUAUGAGUAAGGAAAAUAACGAUUCGGGGUGAAGCCCGAAUCCUCACUGCUAAUGUGAGACGAAUUUUUGAGCGGGUAAAGGUCGCCCUCAAGGUGACCCGCCUACUUUGCGGGAUGCCUGGGAGUUGCGAUCUGCCCG	...(((((..(....)..)))))........((((((((......))))))))(((((.......))))).............(((((..(((((((.(((.((((..(((((.......)))))..))))..)))..))))))))))))	-58.3	...(((((..(....)..)))))........((((((((......))))))))(((((.......))))).............(((((..(((((((.(((.((((..(((((.......)))))..))))..)))..))))))))))))	rs184988997
Mutant_131	44	C	G	44C>G	10.39	-0.02	AUGCCUUAAACUUAUGAGUAAGGAAAAUAACGAUUCGGGGUGAGGCCCGAAUCCUCACUGCUAAUGUGAGACGAAUUUUUGAGCGGGUAAAGGUCGCCCUCAAGGUGACCCGCCUACUUUGCGGGAUGCCUGGGAGUUGCGAUCUGCCCG	...(((((..(....)..)))))........((((((((......))))))))(((((.......))))).............(((((..(((((((.(((.((((..(((((.......)))))..))))..)))..))))))))))))	-58.3	...(((((..(....)..)))))........((((((((......))))))))(((((.......))))).............(((((..(((((((.(((.((((..(((((.......)))))..))))..)))..))))))))))))	rs184988997	1	143208	6.98285e-06	0	42000	0	0	900	0	0	13654	0	0	3320	0	0	3132	0	0	10446	0	1	64562	1.5489e-05	0	2152	0	0	3042	0
Mutant_132	44	C	U	44C>U	10.39	-0.02	AUGCCUUAAACUUAUGAGUAAGGAAAAUAACGAUUCGGGGUGAUGCCCGAAUCCUCACUGCUAAUGUGAGACGAAUUUUUGAGCGGGUAAAGGUCGCCCUCAAGGUGACCCGCCUACUUUGCGGGAUGCCUGGGAGUUGCGAUCUGCCCG	...(((((..(....)..)))))........((((((((......))))))))(((((.......))))).............(((((..(((((((.(((.((((..(((((.......)))))..))))..)))..))))))))))))	-58.3	...(((((..(....)..)))))........((((((((......))))))))(((((.......))))).............(((((..(((((((.(((.((((..(((((.......)))))..))))..)))..))))))))))))	rs184988997	164	143208	0.00114519	63	42000	0.0015	0	900	0	12	13654	0.000878863	0	3320	0	2	3132	0.00063857	4	10446	0.000382922	75	64562	0.00116167	2	2152	0.000929368	6	3042	0.00197239
Mutant_134	45	G	C	45G>C	10.38	-0.03	AUGCCUUAAACUUAUGAGUAAGGAAAAUAACGAUUCGGGGUGACCCCCGAAUCCUCACUGCUAAUGUGAGACGAAUUUUUGAGCGGGUAAAGGUCGCCCUCAAGGUGACCCGCCUACUUUGCGGGAUGCCUGGGAGUUGCGAUCUGCCCG	...(((((..(....)..)))))........(((((((((....)))))))))(((((.......))))).............(((((..(((((((.(((.((((..(((((.......)))))..))))..)))..))))))))))))	-60.2	...(((((..(....)..)))))........(((((((((....)))))))))(((((.......))))).............(((((..(((((((.(((.((((..(((((.......)))))..))))..)))..))))))))))))	rs764317946	9	143238	6.28325e-05	0	42032	0	0	898	0	0	13638	0	0	3322	0	1	3132	0.000319285	0	10468	0	7	64558	0.00010843	0	2152	0	1	3038	0.000329164
Mutant_359	120	U	C	120U>C	10.38	-0.03	AUGCCUUAAACUUAUGAGUAAGGAAAAUAACGAUUCGGGGUGACGCCCGAAUCCUCACUGCUAAUGUGAGACGAAUUUUUGAGCGGGUAAAGGUCGCCCUCAAGGUGACCCGCCUACUUCGCGGGAUGCCUGGGAGUUGCGAUCUGCCCG	...(((((..(....)..)))))........((((((((......))))))))(((((.......))))).............(((((..(((((((.(((.((((..(((((.......)))))..))))..)))..))))))))))))	-58.6	...(((((..(....)..)))))........((((((((......))))))))(((((.......))))).............(((((..(((((((.(((.((((..(((((.......)))))..))))..)))..))))))))))))	rs1038921841	4	143348	2.79041e-05	3	42062	7.13233e-05	0	900	0	1	13660	7.32064e-05	0	3322	0	0	3132	0	0	10486	0	0	64582	0	0	2152	0	0	3052	0
Mutant_175	59	U	A	59U>A	10.37	-0.04	AUGCCUUAAACUUAUGAGUAAGGAAAAUAACGAUUCGGGGUGACGCCCGAAUCCUCACAGCUAAUGUGAGACGAAUUUUUGAGCGGGUAAAGGUCGCCCUCAAGGUGACCCGCCUACUUUGCGGGAUGCCUGGGAGUUGCGAUCUGCCCG	...(((((..(....)..)))))........((((((((......))))))))((((((.....)))))).............(((((..(((((((.(((.((((..(((((.......)))))..))))..)))..))))))))))))	-59.8	...(((((..(....)..)))))........((((((((......))))))))((((((.....)))))).............(((((..(((((((.(((.((((..(((((.......)))))..))))..)))..))))))))))))	rs142645696	1	143284	6.97915e-06	0	42056	0	0	900	0	0	13652	0	0	3320	0	1	3130	0.000319489	0	10464	0	0	64572	0	0	2152	0	0	3038	0
Mutant_277	93	G	A	93G>A	10.37	-0.04	AUGCCUUAAACUUAUGAGUAAGGAAAAUAACGAUUCGGGGUGACGCCCGAAUCCUCACUGCUAAUGUGAGACGAAUUUUUGAGCGGGUAAAGAUCGCCCUCAAGGUGACCCGCCUACUUUGCGGGAUGCCUGGGAGUUGCGAUCUGCCCG	...(((((..(....)..)))))........((((((((......))))))))(((((.......))))).............(((((..(((((((.(((.((((..(((((.......)))))..))))..)))..))))))))))))	-58.9	...(((((..(....)..)))))........((((((((......))))))))(((((.......))))).............(((((..(((((((.(((.((((..(((((.......)))))..))))..)))..))))))))))))	rs183474901	4	143294	2.79146e-05	1	42030	2.37925e-05	0	900	0	2	13658	0.000146434	0	3320	0	0	3132	0	0	10470	0	1	64580	1.54847e-05	0	2152	0	0	3052	0
Mutant_428	143	U	C	143U>C	10.37	-0.04	AUGCCUUAAACUUAUGAGUAAGGAAAAUAACGAUUCGGGGUGACGCCCGAAUCCUCACUGCUAAUGUGAGACGAAUUUUUGAGCGGGUAAAGGUCGCCCUCAAGGUGACCCGCCUACUUUGCGGGAUGCCUGGGAGUUGCGACCUGCCCG	...(((((..(....)..)))))........((((((((......))))))))(((((.......))))).............(((((..(((((((.(((.((((..(((((.......)))))..))))..)))..))))))))))))	-60.9	...(((((..(....)..)))))........((((((((......))))))))(((((.......))))).............(((((..(((((((.(((.((((..(((((.......)))))..))))..)))..))))))))))))	rs569795339	1	143332	6.97681e-06	0	42048	0	0	900	0	0	13658	0	0	3320	0	0	3132	0	0	10482	0	1	64588	1.54828e-05	0	2154	0	0	3050	0
Mutant_121	41	U	A	41U>A	10.36	-0.05	AUGCCUUAAACUUAUGAGUAAGGAAAAUAACGAUUCGGGGAGACGCCCGAAUCCUCACUGCUAAUGUGAGACGAAUUUUUGAGCGGGUAAAGGUCGCCCUCAAGGUGACCCGCCUACUUUGCGGGAUGCCUGGGAGUUGCGAUCUGCCCG	...(((((..(....)..)))))........((((((((......))))))))(((((.......))))).............(((((..(((((((.(((.((((..(((((.......)))))..))))..)))..))))))))))))	-58.3	...(((((..(....)..)))))........((((((((......))))))))(((((.......))))).............(((((..(((((((.(((.((((..(((((.......)))))..))))..)))..))))))))))))
Mutant_133	45	G	A	45G>A	10.36	-0.05	AUGCCUUAAACUUAUGAGUAAGGAAAAUAACGAUUCGGGGUGACACCCGAAUCCUCACUGCUAAUGUGAGACGAAUUUUUGAGCGGGUAAAGGUCGCCCUCAAGGUGACCCGCCUACUUUGCGGGAUGCCUGGGAGUUGCGAUCUGCCCG	...(((((..(....)..)))))........((((((((......))))))))(((((.......))))).............(((((..(((((((.(((.((((..(((((.......)))))..))))..)))..))))))))))))	-58.6	...(((((..(....)..)))))........((((((((......))))))))(((((.......))))).............(((((..(((((((.(((.((((..(((((.......)))))..))))..)))..))))))))))))	rs764317946	7	143238	4.88697e-05	1	42032	2.37914e-05	0	898	0	0	13638	0	0	3322	0	0	3132	0	0	10468	0	6	64558	9.29397e-05	0	2152	0	0	3038	0
Mutant_180	60	G	U	60G>U	10.36	-0.05	AUGCCUUAAACUUAUGAGUAAGGAAAAUAACGAUUCGGGGUGACGCCCGAAUCCUCACUUCUAAUGUGAGACGAAUUUUUGAGCGGGUAAAGGUCGCCCUCAAGGUGACCCGCCUACUUUGCGGGAUGCCUGGGAGUUGCGAUCUGCCCG	...(((((..(....)..)))))........((((((((......))))))))(((((.......))))).............(((((..(((((((.(((.((((..(((((.......)))))..))))..)))..))))))))))))	-58.3	...(((((..(....)..)))))........((((((((......))))))))(((((.......))))).............(((((..(((((((.(((.((((..(((((.......)))))..))))..)))..))))))))))))	rs575604944	7	143312	4.88445e-05	0	42054	0	0	900	0	0	13658	0	0	3324	0	0	3132	0	0	10474	0	7	64576	0.000108399	0	2152	0	0	3042	0
Mutant_192	64	A	U	64A>U	10.36	-0.05	AUGCCUUAAACUUAUGAGUAAGGAAAAUAACGAUUCGGGGUGACGCCCGAAUCCUCACUGCUAUUGUGAGACGAAUUUUUGAGCGGGUAAAGGUCGCCCUCAAGGUGACCCGCCUACUUUGCGGGAUGCCUGGGAGUUGCGAUCUGCCCG	...(((((..(....)..)))))........((((((((......))))))))(((((.......))))).............(((((..(((((((.(((.((((..(((((.......)))))..))))..)))..))))))))))))	-58.3	...(((((..(....)..)))))........((((((((......))))))))(((((.......))))).............(((((..(((((((.(((.((((..(((((.......)))))..))))..)))..))))))))))))
Mutant_326	109	C	G	109C>G	10.36	-0.05	AUGCCUUAAACUUAUGAGUAAGGAAAAUAACGAUUCGGGGUGACGCCCGAAUCCUCACUGCUAAUGUGAGACGAAUUUUUGAGCGGGUAAAGGUCGCCCUCAAGGUGAGCCGCCUACUUUGCGGGAUGCCUGGGAGUUGCGAUCUGCCCG	...(((((..(....)..)))))........((((((((......))))))))(((((.......))))).............(((((..(((((((.(((.(((((..((((.......))))..)))))..)))..))))))))))))	-55.7	...(((((..(....)..)))))........((((((((......))))))))(((((.......))))).............(((((..(((((((.(((.(((((..((((.......))))..)))))..)))..))))))))))))	rs189335696	8	143322	5.58184e-05	0	42058	0	0	898	0	0	13658	0	0	3324	0	0	3134	0	0	10474	0	6	64572	9.29195e-05	1	2154	0.000464253	1	3050	0.000327869
Mutant_118	40	G	A	40G>A	10.35	-0.06	AUGCCUUAAACUUAUGAGUAAGGAAAAUAACGAUUCGGGAUGACGCCCGAAUCCUCACUGCUAAUGUGAGACGAAUUUUUGAGCGGGUAAAGGUCGCCCUCAAGGUGACCCGCCUACUUUGCGGGAUGCCUGGGAGUUGCGAUCUGCCCG	...(((((..(....)..)))))........((((((((......))))))))(((((.......))))).............(((((..(((((((.(((.((((..(((((.......)))))..))))..)))..))))))))))))	-57.4	...(((((..(....)..)))))........((((((((......))))))))(((((.......))))).............(((((..(((((((.(((.((((..(((((.......)))))..))))..)))..))))))))))))	rs1055975165	7	143240	4.8869e-05	4	42044	9.51384e-05	0	900	0	0	13644	0	0	3324	0	1	3130	0.000319489	0	10452	0	1	64556	1.54904e-05	0	2148	0	1	3042	0.000328731
Mutant_178	60	G	A	60G>A	10.35	-0.06	AUGCCUUAAACUUAUGAGUAAGGAAAAUAACGAUUCGGGGUGACGCCCGAAUCCUCACUACUAAUGUGAGACGAAUUUUUGAGCGGGUAAAGGUCGCCCUCAAGGUGACCCGCCUACUUUGCGGGAUGCCUGGGAGUUGCGAUCUGCCCG	...(((((..(....)..)))))........((((((((......))))))))(((((.......))))).............(((((..(((((((.(((.((((..(((((.......)))))..))))..)))..))))))))))))	-58.3	...(((((..(....)..)))))........((((((((......))))))))(((((.......))))).............(((((..(((((((.(((.((((..(((((.......)))))..))))..)))..))))))))))))	rs575604944	15	143310	0.000104668	1	42054	2.3779e-05	0	900	0	1	13658	7.32172e-05	1	3322	0.000301023	3	3132	0.000957854	0	10474	0	9	64576	0.000139371	0	2152	0	0	3042	0
Mutant_119	40	G	C	40G>C	10.33	-0.08	AUGCCUUAAACUUAUGAGUAAGGAAAAUAACGAUUCGGGCUGACGCCCGAAUCCUCACUGCUAAUGUGAGACGAAUUUUUGAGCGGGUAAAGGUCGCCCUCAAGGUGACCCGCCUACUUUGCGGGAUGCCUGGGAGUUGCGAUCUGCCCG	...(((((..(....)..)))))........(((((((((....)))))))))(((((.......))))).............(((((..(((((((.(((.((((..(((((.......)))))..))))..)))..))))))))))))	-60.7	...(((((..(....)..)))))........(((((((((....)))))))))(((((.......))))).............(((((..(((((((.(((.((((..(((((.......)))))..))))..)))..))))))))))))	rs1055975165
Mutant_193	65	U	A	65U>A	10.33	-0.08	AUGCCUUAAACUUAUGAGUAAGGAAAAUAACGAUUCGGGGUGACGCCCGAAUCCUCACUGCUAAAGUGAGACGAAUUUUUGAGCGGGUAAAGGUCGCCCUCAAGGUGACCCGCCUACUUUGCGGGAUGCCUGGGAGUUGCGAUCUGCCCG	...(((((..(....)..)))))........((((((((......))))))))((((((.....)))))).............(((((..(((((((.(((.((((..(((((.......)))))..))))..)))..))))))))))))	-60.1	...(((((..(....)..)))))........((((((((......))))))))((((((.....)))))).............(((((..(((((((.(((.((((..(((((.......)))))..))))..)))..))))))))))))
Mutant_4	2	U	A	2U>A	10.31	-0.1	AAGCCUUAAACUUAUGAGUAAGGAAAAUAACGAUUCGGGGUGACGCCCGAAUCCUCACUGCUAAUGUGAGACGAAUUUUUGAGCGGGUAAAGGUCGCCCUCAAGGUGACCCGCCUACUUUGCGGGAUGCCUGGGAGUUGCGAUCUGCCCG	...(((((..(....)..)))))........((((((((......))))))))(((((.......))))).............(((((..(((((((.(((.((((..(((((.......)))))..))))..)))..))))))))))))	-58.3	...(((((..(....)..)))))........((((((((......))))))))(((((.......))))).............(((((..(((((((.(((.((((..(((((.......)))))..))))..)))..))))))))))))	rs962703587
Mutant_340	114	C	A	114C>A	10.3	-0.11	AUGCCUUAAACUUAUGAGUAAGGAAAAUAACGAUUCGGGGUGACGCCCGAAUCCUCACUGCUAAUGUGAGACGAAUUUUUGAGCGGGUAAAGGUCGCCCUCAAGGUGACCCGCAUACUUUGCGGGAUGCCUGGGAGUUGCGAUCUGCCCG	...(((((..(....)..)))))........((((((((......))))))))(((((.......))))).............(((((..(((((((.(((.((((..((((((.....))))))..))))..)))..))))))))))))	-61.1	...(((((..(....)..)))))........((((((((......))))))))(((((.......))))).............(((((..(((((((.(((.((((..((((((.....))))))..))))..)))..))))))))))))
Mutant_7	3	G	A	3G>A	10.29	-0.12	AUACCUUAAACUUAUGAGUAAGGAAAAUAACGAUUCGGGGUGACGCCCGAAUCCUCACUGCUAAUGUGAGACGAAUUUUUGAGCGGGUAAAGGUCGCCCUCAAGGUGACCCGCCUACUUUGCGGGAUGCCUGGGAGUUGCGAUCUGCCCG	...(((((..(....)..)))))........((((((((......))))))))(((((.......))))).............(((((..(((((((.(((.((((..(((((.......)))))..))))..)))..))))))))))))	-58.1	...(((((..(....)..)))))........((((((((......))))))))(((((.......))))).............(((((..(((((((.(((.((((..(((((.......)))))..))))..)))..))))))))))))	rs754377739	14	143246	9.7734e-05	6	42032	0.000142748	0	900	0	3	13652	0.000219748	1	3322	0.000301023	1	3130	0.000319489	1	10460	9.56023e-05	2	64560	3.09789e-05	0	2152	0	0	3038	0
Mutant_217	73	G	A	73G>A	10.27	-0.14	AUGCCUUAAACUUAUGAGUAAGGAAAAUAACGAUUCGGGGUGACGCCCGAAUCCUCACUGCUAAUGUGAGACAAAUUUUUGAGCGGGUAAAGGUCGCCCUCAAGGUGACCCGCCUACUUUGCGGGAUGCCUGGGAGUUGCGAUCUGCCCG	...(((((..(....)..)))))........((((((((......))))))))(((((.......))))).............(((((..(((((((.(((.((((..(((((.......)))))..))))..)))..))))))))))))	-58.3	...(((((..(....)..)))))........((((((((......))))))))(((((.......))))).............(((((..(((((((.(((.((((..(((((.......)))))..))))..)))..))))))))))))	rs150936838	151	143284	0.00105385	16	42032	0.000380662	0	900	0	7	13652	0.000512745	1	3322	0.000301023	0	3132	0	2	10476	0.000190913	124	64570	0.0019204	1	2152	0.000464684	0	3048	0
Mutant_344	115	U	C	115U>C	10.27	-0.14	AUGCCUUAAACUUAUGAGUAAGGAAAAUAACGAUUCGGGGUGACGCCCGAAUCCUCACUGCUAAUGUGAGACGAAUUUUUGAGCGGGUAAAGGUCGCCCUCAAGGUGACCCGCCCACUUUGCGGGAUGCCUGGGAGUUGCGAUCUGCCCG	...(((((..(....)..)))))........((((((((......))))))))(((((.......))))).............(((((..(((((((.(((.((((..(((((.......)))))..))))..)))..))))))))))))	-58.3	...(((((..(....)..)))))........((((((((......))))))))(((((.......))))).............(((((..(((((((.(((.((((..(((((.......)))))..))))..)))..))))))))))))
Mutant_396	132	G	U	132G>U	10.27	-0.14	AUGCCUUAAACUUAUGAGUAAGGAAAAUAACGAUUCGGGGUGACGCCCGAAUCCUCACUGCUAAUGUGAGACGAAUUUUUGAGCGGGUAAAGGUCGCCCUCAAGGUGACCCGCCUACUUUGCGGGAUGCCUUGGAGUUGCGAUCUGCCCG	...(((((..(....)..)))))........((((((((......))))))))(((((.......))))).............(((((..(((((((.((((((((..(((((.......)))))..))))).)))..))))))))))))	-59.4	...(((((..(....)..)))))........((((((((......))))))))(((((.......))))).............(((((..(((((((.((((((((..(((((.......)))))..)))))).))..))))))))))))
Mutant_438	146	G	U	146G>U	10.27	-0.14	AUGCCUUAAACUUAUGAGUAAGGAAAAUAACGAUUCGGGGUGACGCCCGAAUCCUCACUGCUAAUGUGAGACGAAUUUUUGAGCGGGUAAAGGUCGCCCUCAAGGUGACCCGCCUACUUUGCGGGAUGCCUGGGAGUUGCGAUCUUCCCG	...(((((..(....)..)))))........((((((((......))))))))(((((.......))))).............((((..((((((((.(((.((((..(((((.......)))))..))))..)))..))))))))))))	-57.2	...(((((..(....)..)))))........((((((((......))))))))(((((.......))))).............((((..((((((((.(((.((((..(((((.......)))))..))))..)))..))))))))))))
Mutant_437	146	G	C	146G>C	10.25	-0.16	AUGCCUUAAACUUAUGAGUAAGGAAAAUAACGAUUCGGGGUGACGCCCGAAUCCUCACUGCUAAUGUGAGACGAAUUUUUGAGCGGGUAAAGGUCGCCCUCAAGGUGACCCGCCUACUUUGCGGGAUGCCUGGGAGUUGCGAUCUCCCCG	...(((((..(....)..)))))........((((((((......))))))))(((((.......))))).............((((...(((((((.(((.((((..(((((.......)))))..))))..)))..))))))).))))	-56.6	...(((((..(....)..)))))........((((((((......))))))))(((((.......))))).............((((...(((((((.(((.((((..(((((.......)))))..))))..)))..))))))).))))	rs555176628	1	143304	6.97817e-06	0	42032	0	0	898	0	0	13662	0	0	3324	0	0	3134	0	0	10470	0	1	64580	1.54847e-05	0	2154	0	0	3050	0
Mutant_93	31	C	U	31C>U	10.24	-0.17	AUGCCUUAAACUUAUGAGUAAGGAAAAUAAUGAUUCGGGGUGACGCCCGAAUCCUCACUGCUAAUGUGAGACGAAUUUUUGAGCGGGUAAAGGUCGCCCUCAAGGUGACCCGCCUACUUUGCGGGAUGCCUGGGAGUUGCGAUCUGCCCG	...(((((..(....)..)))))........((((((((......))))))))(((((.......))))).............(((((..(((((((.(((.((((..(((((.......)))))..))))..)))..))))))))))))	-58	...(((((..(....)..)))))........((((((((......))))))))(((((.......))))).............(((((..(((((((.(((.((((..(((((.......)))))..))))..)))..))))))))))))	rs192887737	19	143226	0.000132657	6	42002	0.00014285	0	898	0	0	13658	0	0	3324	0	1	3128	0.000319693	2	10458	0.000191241	7	64564	0.00010842	1	2150	0.000465116	2	3044	0.00065703
Mutant_325	109	C	A	109C>A	10.24	-0.17	AUGCCUUAAACUUAUGAGUAAGGAAAAUAACGAUUCGGGGUGACGCCCGAAUCCUCACUGCUAAUGUGAGACGAAUUUUUGAGCGGGUAAAGGUCGCCCUCAAGGUGAACCGCCUACUUUGCGGGAUGCCUGGGAGUUGCGAUCUGCCCG	...(((((..(....)..)))))........((((((((......))))))))(((((.......))))).............(((((..(((((((.(((.(((((..((((.......))))..)))))..)))..))))))))))))	-56.1	...(((((..(....)..)))))........((((((((......))))))))(((((.......))))).............(((((..(((((((.(((.(((((..((((.......))))..)))))..)))..))))))))))))
Mutant_342	114	C	U	114C>U	10.23	-0.18	AUGCCUUAAACUUAUGAGUAAGGAAAAUAACGAUUCGGGGUGACGCCCGAAUCCUCACUGCUAAUGUGAGACGAAUUUUUGAGCGGGUAAAGGUCGCCCUCAAGGUGACCCGCUUACUUUGCGGGAUGCCUGGGAGUUGCGAUCUGCCCG	...(((((..(....)..)))))........((((((((......))))))))(((((.......))))).............(((((..(((((((.(((.((((..(((((.......)))))..))))..)))..))))))))))))	-59.6	...(((((..(....)..)))))........((((((((......))))))))(((((.......))))).............(((((..(((((((.(((.((((..(((((.......)))))..))))..)))..))))))))))))	rs761976485	18	143324	0.00012559	9	42056	0.000214	0	900	0	1	13666	7.31743e-05	0	3320	0	0	3132	0	0	10482	0	7	64570	0.000108409	0	2152	0	1	3046	0.000328299
Mutant_360	120	U	G	120U>G	10.23	-0.18	AUGCCUUAAACUUAUGAGUAAGGAAAAUAACGAUUCGGGGUGACGCCCGAAUCCUCACUGCUAAUGUGAGACGAAUUUUUGAGCGGGUAAAGGUCGCCCUCAAGGUGACCCGCCUACUUGGCGGGAUGCCUGGGAGUUGCGAUCUGCCCG	...(((((..(....)..)))))........((((((((......))))))))(((((.......))))).............(((((..(((((((.(((.((((..((((((.....))))))..))))..)))..))))))))))))	-63.2	...(((((..(....)..)))))........((((((((......))))))))(((((.......))))).............(((((..(((((((.(((.((((..((((((.....))))))..))))..)))..))))))))))))	rs1038921841
Mutant_78	26	A	U	26A>U	10.22	-0.19	AUGCCUUAAACUUAUGAGUAAGGAAUAUAACGAUUCGGGGUGACGCCCGAAUCCUCACUGCUAAUGUGAGACGAAUUUUUGAGCGGGUAAAGGUCGCCCUCAAGGUGACCCGCCUACUUUGCGGGAUGCCUGGGAGUUGCGAUCUGCCCG	...(((((..(....)..)))))........((((((((......))))))))(((((.......))))).............(((((..(((((((.(((.((((..(((((.......)))))..))))..)))..))))))))))))	-58.3	...(((((..(....)..)))))........((((((((......))))))))(((((.......))))).............(((((..(((((((.(((.((((..(((((.......)))))..))))..)))..))))))))))))
Mutant_430	144	C	A	144C>A	10.21	-0.2	AUGCCUUAAACUUAUGAGUAAGGAAAAUAACGAUUCGGGGUGACGCCCGAAUCCUCACUGCUAAUGUGAGACGAAUUUUUGAGCGGGUAAAGGUCGCCCUCAAGGUGACCCGCCUACUUUGCGGGAUGCCUGGGAGUUGCGAUAUGCCCG	...(((((..(....)..)))))........((((((((......))))))))(((((.......))))).............((((((...(((((.(((.((((..(((((.......)))))..))))..)))..))))).))))))	-55.8	...(((((..(....)..)))))........((((((((......))))))))(((((.......))))).............((((((...(((((.(((.((((..(((((.......)))))..))))..)))..))))).))))))	rs181654863
Mutant_216	72	C	U	72C>U	10.16	-0.25	AUGCCUUAAACUUAUGAGUAAGGAAAAUAACGAUUCGGGGUGACGCCCGAAUCCUCACUGCUAAUGUGAGAUGAAUUUUUGAGCGGGUAAAGGUCGCCCUCAAGGUGACCCGCCUACUUUGCGGGAUGCCUGGGAGUUGCGAUCUGCCCG	...(((((..(....)..)))))........((((((((......))))))))(((((.......))))).............(((((..(((((((.(((.((((..(((((.......)))))..))))..)))..))))))))))))	-58.3	...(((((..(....)..)))))........((((((((......))))))))(((((.......))))).............(((((..(((((((.(((.((((..(((((.......)))))..))))..)))..))))))))))))	rs180887630	407	143172	0.00284273	50	41992	0.0011907	0	900	0	88	13636	0.00645351	0	3322	0	0	3130	0	4	10442	0.000383068	249	64554	0.00385724	7	2150	0.00325581	9	3046	0.00295469
Mutant_391	131	U	A	131U>A	10.16	-0.25	AUGCCUUAAACUUAUGAGUAAGGAAAAUAACGAUUCGGGGUGACGCCCGAAUCCUCACUGCUAAUGUGAGACGAAUUUUUGAGCGGGUAAAGGUCGCCCUCAAGGUGACCCGCCUACUUUGCGGGAUGCCAGGGAGUUGCGAUCUGCCCG	...(((((..(....)..)))))........((((((((......))))))))(((((.......))))).............(((((..(((((((.(((..(((..(((((.......)))))..)))...)))..))))))))))))	-56	...(((((..(....)..)))))........((((((((......))))))))(((((.......))))).............(((((..(((((((.(((..(((..(((((.......)))))..)))...)))..))))))))))))	rs767517832	10	143306	6.97807e-05	3	42056	7.13335e-05	0	900	0	0	13658	0	0	3322	0	0	3132	0	0	10480	0	7	64560	0.000108426	0	2150	0	0	3048	0
Mutant_434	145	U	C	145U>C	10.16	-0.25	AUGCCUUAAACUUAUGAGUAAGGAAAAUAACGAUUCGGGGUGACGCCCGAAUCCUCACUGCUAAUGUGAGACGAAUUUUUGAGCGGGUAAAGGUCGCCCUCAAGGUGACCCGCCUACUUUGCGGGAUGCCUGGGAGUUGCGAUCCGCCCG	...(((((..(....)..)))))........((((((((......))))))))(((((.......))))).............(((((...((((((.(((.((((..(((((.......)))))..))))..)))..)))))).)))))	-57	...(((((..(....)..)))))........((((((((......))))))))(((((.......))))).............(((((...((((((.(((.((((..(((((.......)))))..))))..)))..)))))).)))))	rs1024392524
Mutant_226	76	U	A	76U>A	10.13	-0.28	AUGCCUUAAACUUAUGAGUAAGGAAAAUAACGAUUCGGGGUGACGCCCGAAUCCUCACUGCUAAUGUGAGACGAAAUUUUGAGCGGGUAAAGGUCGCCCUCAAGGUGACCCGCCUACUUUGCGGGAUGCCUGGGAGUUGCGAUCUGCCCG	...(((((..(....)..)))))........((((((((......))))))))(((((.......))))).............(((((..(((((((.(((.((((..(((((.......)))))..))))..)))..))))))))))))	-58.3	...(((((..(....)..)))))........((((((((......))))))))(((((.......))))).............(((((..(((((((.(((.((((..(((((.......)))))..))))..)))..))))))))))))
Mutant_57	19	U	G	19U>G	10.12	-0.29	AUGCCUUAAACUUAUGAGGAAGGAAAAUAACGAUUCGGGGUGACGCCCGAAUCCUCACUGCUAAUGUGAGACGAAUUUUUGAGCGGGUAAAGGUCGCCCUCAAGGUGACCCGCCUACUUUGCGGGAUGCCUGGGAGUUGCGAUCUGCCCG	...(((((......)))))............((((((((......))))))))(((((.......))))).............(((((..(((((((.(((.((((..(((((.......)))))..))))..)))..))))))))))))	-58.4	...(((((......)))))............((((((((......))))))))(((((.......))))).............(((((..(((((((.(((.((((..(((((.......)))))..))))..)))..))))))))))))
Mutant_273	91	A	U	91A>U	10.12	-0.29	AUGCCUUAAACUUAUGAGUAAGGAAAAUAACGAUUCGGGGUGACGCCCGAAUCCUCACUGCUAAUGUGAGACGAAUUUUUGAGCGGGUAAUGGUCGCCCUCAAGGUGACCCGCCUACUUUGCGGGAUGCCUGGGAGUUGCGAUCUGCCCG	...(((((..(....)..)))))........((((((((......))))))))(((((.......))))).............((((((..((((((.(((.((((..(((((.......)))))..))))..)))..))))))))))))	-57.7	...(((((..(....)..)))))........((((((((......))))))))(((((.......))))).............((((((..((((((.(((.((((..(((((.......)))))..))))..)))..))))))))))))
Mutant_322	108	A	G	108A>G	10.1	-0.31	AUGCCUUAAACUUAUGAGUAAGGAAAAUAACGAUUCGGGGUGACGCCCGAAUCCUCACUGCUAAUGUGAGACGAAUUUUUGAGCGGGUAAAGGUCGCCCUCAAGGUGGCCCGCCUACUUUGCGGGAUGCCUGGGAGUUGCGAUCUGCCCG	...(((((..(....)..)))))........((((((((......))))))))(((((.......))))).............(((((..(((((((.(((.((((..(((((.......)))))..))))..)))..))))))))))))	-59.7	...(((((..(....)..)))))........((((((((......))))))))(((((.......))))).............(((((..(((((((.(((.((((..(((((.......)))))..))))..)))..))))))))))))	rs560780418	6	143184	4.19041e-05	1	41978	2.3822e-05	0	900	0	1	13654	7.32386e-05	0	3322	0	0	3132	0	0	10450	0	3	64556	4.64713e-05	1	2150	0.000465116	0	3042	0
Mutant_376	126	A	G	126A>G	10.09	-0.32	AUGCCUUAAACUUAUGAGUAAGGAAAAUAACGAUUCGGGGUGACGCCCGAAUCCUCACUGCUAAUGUGAGACGAAUUUUUGAGCGGGUAAAGGUCGCCCUCAAGGUGACCCGCCUACUUUGCGGGGUGCCUGGGAGUUGCGAUCUGCCCG	...(((((..(....)..)))))........((((((((......))))))))(((((.......))))).............(((((..(((((((.(((.((((..(((((.......)))))..))))..)))..))))))))))))	-60.3	...(((((..(....)..)))))........((((((((......))))))))(((((.......))))).............(((((..(((((((.(((.((((..(((((.......)))))..))))..)))..))))))))))))	rs550054770	19	143300	0.000132589	1	42044	2.37846e-05	0	898	0	5	13658	0.000366086	0	3324	0	0	3132	0	0	10470	0	12	64574	0.000185833	0	2148	0	1	3052	0.000327654
Mutant_382	128	G	A	128G>A	10.09	-0.32	AUGCCUUAAACUUAUGAGUAAGGAAAAUAACGAUUCGGGGUGACGCCCGAAUCCUCACUGCUAAUGUGAGACGAAUUUUUGAGCGGGUAAAGGUCGCCCUCAAGGUGACCCGCCUACUUUGCGGGAUACCUGGGAGUUGCGAUCUGCCCG	...(((((..(....)..)))))........((((((((......))))))))(((((.......))))).............(((((..(((((((.(((.(((((.(((((.......))))).)))))..)))..))))))))))))	-59.2	...(((((..(....)..)))))........((((((((......))))))))(((((.......))))).............(((((..(((((((.(((.(((((.(((((.......))))).)))))..)))..))))))))))))	rs376006083	40	143334	0.000279068	26	42062	0.000618135	0	898	0	5	13664	0.000365925	1	3322	0.000301023	0	3134	0	0	10474	0	7	64578	0.000108396	0	2152	0	1	3050	0.000327869
Mutant_402	134	G	U	134G>U	10.09	-0.32	AUGCCUUAAACUUAUGAGUAAGGAAAAUAACGAUUCGGGGUGACGCCCGAAUCCUCACUGCUAAUGUGAGACGAAUUUUUGAGCGGGUAAAGGUCGCCCUCAAGGUGACCCGCCUACUUUGCGGGAUGCCUGGUAGUUGCGAUCUGCCCG	...(((((..(....)..)))))........((((((((......))))))))(((((.......))))).............(((((..(((((((.(((.((((..(((((.......)))))..)))).).))..))))))))))))	-55.2	...(((((..(....)..)))))........((((((((......))))))))(((((.......))))).............(((((..(((((((.(((.((((..(((((.......)))))..)))).).))..))))))))))))
Mutant_317	106	U	C	106U>C	10.08	-0.33	AUGCCUUAAACUUAUGAGUAAGGAAAAUAACGAUUCGGGGUGACGCCCGAAUCCUCACUGCUAAUGUGAGACGAAUUUUUGAGCGGGUAAAGGUCGCCCUCAAGGCGACCCGCCUACUUUGCGGGAUGCCUGGGAGUUGCGAUCUGCCCG	...(((((..(....)..)))))........((((((((......))))))))(((((.......))))).............(((((..(((((((.(((.(((((.(((((.......))))).)))))..)))..))))))))))))	-60.8	...(((((..(....)..)))))........((((((((......))))))))(((((.......))))).............(((((..(((((((.(((.(((((.(((((.......))))).)))))..)))..))))))))))))	rs970705789	16	143306	0.000111649	15	42056	0.000356667	0	900	0	0	13654	0	0	3322	0	0	3132	0	0	10476	0	1	64566	1.5488e-05	0	2150	0	0	3050	0
Mutant_70	24	A	G	24A>G	10.05	-0.36	AUGCCUUAAACUUAUGAGUAAGGGAAAUAACGAUUCGGGGUGACGCCCGAAUCCUCACUGCUAAUGUGAGACGAAUUUUUGAGCGGGUAAAGGUCGCCCUCAAGGUGACCCGCCUACUUUGCGGGAUGCCUGGGAGUUGCGAUCUGCCCG	.(.(((((..(....)..))))).)......((((((((......))))))))(((((.......))))).............(((((..(((((((.(((.((((..(((((.......)))))..))))..)))..))))))))))))	-58.7	.(.(((((..(....)..))))).)......((((((((......))))))))(((((.......))))).............(((((..(((((((.(((.((((..(((((.......)))))..))))..)))..))))))))))))		1	143300	6.97837e-06	1	42048	2.37823e-05	0	900	0	0	13656	0	0	3322	0	0	3134	0	0	10474	0	0	64572	0	0	2150	0	0	3044	0
Mutant_276	92	G	U	92G>U	10.05	-0.36	AUGCCUUAAACUUAUGAGUAAGGAAAAUAACGAUUCGGGGUGACGCCCGAAUCCUCACUGCUAAUGUGAGACGAAUUUUUGAGCGGGUAAAUGUCGCCCUCAAGGUGACCCGCCUACUUUGCGGGAUGCCUGGGAGUUGCGAUCUGCCCG	...(((((..(....)..)))))........((((((((......))))))))(((((.......))))).............((((((...(((((.(((.((((..(((((.......)))))..))))..)))..))))).))))))	-55.8	...(((((..(....)..)))))........((((((((......))))))))(((((.......))))).............((((((...(((((.(((.((((..(((((.......)))))..))))..)))..))))).))))))	rs1044728255
Mutant_387	129	C	U	129C>U	10.05	-0.36	AUGCCUUAAACUUAUGAGUAAGGAAAAUAACGAUUCGGGGUGACGCCCGAAUCCUCACUGCUAAUGUGAGACGAAUUUUUGAGCGGGUAAAGGUCGCCCUCAAGGUGACCCGCCUACUUUGCGGGAUGUCUGGGAGUUGCGAUCUGCCCG	...(((((..(....)..)))))........((((((((......))))))))(((((.......))))).............(((((..(((((((.(((..((...(((((.......)))))....))..)))..))))))))))))	-54.7	...(((((..(....)..)))))........((((((((......))))))))(((((.......))))).............(((((..(((((((.(((..((...(((((.......)))))....))..)))..))))))))))))	rs182027793	62	143278	0.000432725	5	42032	0.000118957	0	900	0	1	13654	7.32386e-05	4	3324	0.00120337	3	3134	0.000957243	1	10456	9.56389e-05	45	64576	0.000696853	0	2154	0	3	3048	0.000984252
Mutant_8	3	G	C	3G>C	10.01	-0.4	AUCCCUUAAACUUAUGAGUAAGGAAAAUAACGAUUCGGGGUGACGCCCGAAUCCUCACUGCUAAUGUGAGACGAAUUUUUGAGCGGGUAAAGGUCGCCCUCAAGGUGACCCGCCUACUUUGCGGGAUGCCUGGGAGUUGCGAUCUGCCCG	...(((((..(....)..)))))........((((((((......))))))))(((((.......))))).............(((((..(((((((.(((.((((..(((((.......)))))..))))..)))..))))))))))))	-58.5	...(((((..(....)..)))))........((((((((......))))))))(((((.......))))).............(((((..(((((((.(((.((((..(((((.......)))))..))))..)))..))))))))))))
Mutant_272	91	A	C	91A>C	10	-0.41	AUGCCUUAAACUUAUGAGUAAGGAAAAUAACGAUUCGGGGUGACGCCCGAAUCCUCACUGCUAAUGUGAGACGAAUUUUUGAGCGGGUAACGGUCGCCCUCAAGGUGACCCGCCUACUUUGCGGGAUGCCUGGGAGUUGCGAUCUGCCCG	...(((((..(....)..)))))........((((((((......))))))))(((((.......))))).............((((((..((((((.(((.((((..(((((.......)))))..))))..)))..))))))))))))	-57.7	...(((((..(....)..)))))........((((((((......))))))))(((((.......))))).............((((((..((((((.(((.((((..(((((.......)))))..))))..)))..))))))))))))	rs948961087	2	143302	1.39565e-05	0	42048	0	0	900	0	0	13650	0	0	3322	0	0	3130	0	0	10480	0	2	64568	3.09751e-05	0	2154	0	0	3050	0
Mutant_274	92	G	A	92G>A	9.98	-0.43	AUGCCUUAAACUUAUGAGUAAGGAAAAUAACGAUUCGGGGUGACGCCCGAAUCCUCACUGCUAAUGUGAGACGAAUUUUUGAGCGGGUAAAAGUCGCCCUCAAGGUGACCCGCCUACUUUGCGGGAUGCCUGGGAGUUGCGAUCUGCCCG	...(((((..(....)..)))))........((((((((......))))))))(((((.......))))).............((((((...(((((.(((.((((..(((((.......)))))..))))..)))..))))).))))))	-55.8	...(((((..(....)..)))))........((((((((......))))))))(((((.......))))).............((((((...(((((.(((.((((..(((((.......)))))..))))..)))..))))).))))))	rs1044728255	3	143304	2.09345e-05	1	42054	2.3779e-05	0	900	0	0	13648	0	0	3324	0	0	3132	0	0	10478	0	2	64570	3.09741e-05	0	2150	0	0	3048	0
Mutant_265	89	A	G	89A>G	9.95	-0.46	AUGCCUUAAACUUAUGAGUAAGGAAAAUAACGAUUCGGGGUGACGCCCGAAUCCUCACUGCUAAUGUGAGACGAAUUUUUGAGCGGGUGAAGGUCGCCCUCAAGGUGACCCGCCUACUUUGCGGGAUGCCUGGGAGUUGCGAUCUGCCCG	...(((((..(....)..)))))........((((((((......))))))))(((((.......))))).............(((((..(((((((.(((.((((..(((((.......)))))..))))..)))..))))))))))))	-58.3	...(((((..(....)..)))))........((((((((......))))))))(((((.......))))).............(((((..(((((((.(((.((((..(((((.......)))))..))))..)))..))))))))))))	rs535739286	20	143316	0.000139552	5	42058	0.000118883	0	900	0	0	13656	0	0	3322	0	1	3130	0.000319489	1	10478	9.54381e-05	13	64570	0.000201332	0	2152	0	0	3050	0
Mutant_401	134	G	C	134G>C	9.94	-0.47	AUGCCUUAAACUUAUGAGUAAGGAAAAUAACGAUUCGGGGUGACGCCCGAAUCCUCACUGCUAAUGUGAGACGAAUUUUUGAGCGGGUAAAGGUCGCCCUCAAGGUGACCCGCCUACUUUGCGGGAUGCCUGGCAGUUGCGAUCUGCCCG	...(((((..(....)..)))))........((((((((......))))))))(((((.......))))).............(((((..(((((((.(((.((((..(((((.......)))))..)))).).))..))))))))))))	-55.2	...(((((..(....)..)))))........((((((((......))))))))(((((.......))))).............(((((..(((((((.(((.((((..(((((.......)))))..)))).).))..))))))))))))
Mutant_214	72	C	A	72C>A	9.93	-0.48	AUGCCUUAAACUUAUGAGUAAGGAAAAUAACGAUUCGGGGUGACGCCCGAAUCCUCACUGCUAAUGUGAGAAGAAUUUUUGAGCGGGUAAAGGUCGCCCUCAAGGUGACCCGCCUACUUUGCGGGAUGCCUGGGAGUUGCGAUCUGCCCG	...(((((..(....)..)))))........((((((((......))))))))(((((.......))))).............(((((..(((((((.(((.((((..(((((.......)))))..))))..)))..))))))))))))	-58.3	...(((((..(....)..)))))........((((((((......))))))))(((((.......))))).............(((((..(((((((.(((.((((..(((((.......)))))..))))..)))..))))))))))))	rs180887630	3	143172	2.09538e-05	0	41992	0	0	900	0	0	13636	0	0	3322	0	0	3130	0	0	10442	0	3	64554	4.64727e-05	0	2150	0	0	3046	0
Mutant_319	107	G	A	107G>A	9.92	-0.49	AUGCCUUAAACUUAUGAGUAAGGAAAAUAACGAUUCGGGGUGACGCCCGAAUCCUCACUGCUAAUGUGAGACGAAUUUUUGAGCGGGUAAAGGUCGCCCUCAAGGUAACCCGCCUACUUUGCGGGAUGCCUGGGAGUUGCGAUCUGCCCG	...(((((..(....)..)))))........((((((((......))))))))(((((.......))))).............(((((..(((((((.(((.(((((.(((((.......))))).)))))..)))..))))))))))))	-60.2	...(((((..(....)..)))))........((((((((......))))))))(((((.......))))).............(((((..(((((((.(((.(((((.(((((.......))))).)))))..)))..))))))))))))	rs371767313	16	143308	0.000111648	4	42070	9.50796e-05	0	900	0	0	13660	0	0	3322	0	6	3134	0.00191449	0	10460	0	4	64560	6.19579e-05	1	2150	0.000465116	1	3052	0.000327654
Mutant_267	89	A	U	89A>U	9.89	-0.52	AUGCCUUAAACUUAUGAGUAAGGAAAAUAACGAUUCGGGGUGACGCCCGAAUCCUCACUGCUAAUGUGAGACGAAUUUUUGAGCGGGUUAAGGUCGCCCUCAAGGUGACCCGCCUACUUUGCGGGAUGCCUGGGAGUUGCGAUCUGCCCG	...(((((..(....)..)))))........((((((((......))))))))(((((.......))))).............(((((..(((((((.(((.((((..(((((.......)))))..))))..)))..))))))))))))	-58.3	...(((((..(....)..)))))........((((((((......))))))))(((((.......))))).............(((((..(((((((.(((.((((..(((((.......)))))..))))..)))..))))))))))))	rs535739286
Mutant_310	104	G	A	104G>A	9.89	-0.52	AUGCCUUAAACUUAUGAGUAAGGAAAAUAACGAUUCGGGGUGACGCCCGAAUCCUCACUGCUAAUGUGAGACGAAUUUUUGAGCGGGUAAAGGUCGCCCUCAAAGUGACCCGCCUACUUUGCGGGAUGCCUGGGAGUUGCGAUCUGCCCG	...(((((..(....)..)))))........((((((((......))))))))(((((.......))))).............(((((..(((((((.(((..((..((((((.......))))).)..))..)))..))))))))))))	-54.6	...(((((..(....)..)))))........((((((((......))))))))(((((.......))))).............(((((..(((((((.(((..((..((((((.......))))).)..))..)))..))))))))))))	rs542465984	28	143344	0.000195334	8	42066	0.000190177	0	900	0	8	13658	0.000585737	0	3322	0	2	3134	0.000638162	0	10484	0	9	64578	0.000139366	1	2152	0.000464684	0	3050	0
Mutant_241	81	G	A	81G>A	9.88	-0.53	AUGCCUUAAACUUAUGAGUAAGGAAAAUAACGAUUCGGGGUGACGCCCGAAUCCUCACUGCUAAUGUGAGACGAAUUUUUAAGCGGGUAAAGGUCGCCCUCAAGGUGACCCGCCUACUUUGCGGGAUGCCUGGGAGUUGCGAUCUGCCCG	...(((((..(....)..)))))........((((((((......))))))))(((((.......))))).............(((((..(((((((.(((.((((..(((((.......)))))..))))..)))..))))))))))))	-58.3	...(((((..(....)..)))))........((((((((......))))))))(((((.......))))).............(((((..(((((((.(((.((((..(((((.......)))))..))))..)))..))))))))))))		1	143314	6.97769e-06	0	42052	0	0	900	0	0	13662	0	0	3320	0	0	3134	0	0	10468	0	0	64580	0	0	2150	0	1	3048	0.000328084
Mutant_380	127	U	C	127U>C	9.86	-0.55	AUGCCUUAAACUUAUGAGUAAGGAAAAUAACGAUUCGGGGUGACGCCCGAAUCCUCACUGCUAAUGUGAGACGAAUUUUUGAGCGGGUAAAGGUCGCCCUCAAGGUGACCCGCCUACUUUGCGGGACGCCUGGGAGUUGCGAUCUGCCCG	...(((((..(....)..)))))........((((((((......))))))))(((((.......))))).............(((((..(((((((.(((.(((((.(((((.......))))).)))))..)))..))))))))))))	-61	...(((((..(....)..)))))........((((((((......))))))))(((((.......))))).............(((((..(((((((.(((.(((((.(((((.......))))).)))))..)))..))))))))))))
Mutant_324	108	A	U	108A>U	9.85	-0.56	AUGCCUUAAACUUAUGAGUAAGGAAAAUAACGAUUCGGGGUGACGCCCGAAUCCUCACUGCUAAUGUGAGACGAAUUUUUGAGCGGGUAAAGGUCGCCCUCAAGGUGUCCCGCCUACUUUGCGGGAUGCCUGGGAGUUGCGAUCUGCCCG	...(((((..(....)..)))))........((((((((......))))))))(((((.......))))).............(((((..(((((((.(((.(((((((((((.......)))))))))))..)))..))))))))))))	-63.9	...(((((..(....)..)))))........((((((((......))))))))(((((.......))))).............(((((..(((((((.(((.(((((((((((.......)))))))))))..)))..))))))))))))
Mutant_378	126	A	U	126A>U	9.85	-0.56	AUGCCUUAAACUUAUGAGUAAGGAAAAUAACGAUUCGGGGUGACGCCCGAAUCCUCACUGCUAAUGUGAGACGAAUUUUUGAGCGGGUAAAGGUCGCCCUCAAGGUGACCCGCCUACUUUGCGGGUUGCCUGGGAGUUGCGAUCUGCCCG	...(((((..(....)..)))))........((((((((......))))))))(((((.......))))).............(((((..(((((((.(((.(((((((((((.......)))))))))))..)))..))))))))))))	-63.6	...(((((..(....)..)))))........((((((((......))))))))(((((.......))))).............(((((..(((((((.(((.(((((((((((.......)))))))))))..)))..))))))))))))	rs550054770	2	143300	1.39567e-05	0	42044	0	0	898	0	0	13658	0	0	3324	0	0	3132	0	0	10470	0	1	64574	1.54861e-05	1	2148	0.000465549	0	3052	0
Mutant_379	127	U	A	127U>A	9.84	-0.57	AUGCCUUAAACUUAUGAGUAAGGAAAAUAACGAUUCGGGGUGACGCCCGAAUCCUCACUGCUAAUGUGAGACGAAUUUUUGAGCGGGUAAAGGUCGCCCUCAAGGUGACCCGCCUACUUUGCGGGAAGCCUGGGAGUUGCGAUCUGCCCG	...(((((..(....)..)))))........((((((((......))))))))(((((.......))))).............(((((..(((((((.(((.((((..(((((.......)))))..))))..)))..))))))))))))	-59.6	...(((((..(....)..)))))........((((((((......))))))))(((((.......))))).............(((((..(((((((.(((.((((..(((((.......)))))..))))..)))..))))))))))))
Mutant_381	127	U	G	127U>G	9.84	-0.57	AUGCCUUAAACUUAUGAGUAAGGAAAAUAACGAUUCGGGGUGACGCCCGAAUCCUCACUGCUAAUGUGAGACGAAUUUUUGAGCGGGUAAAGGUCGCCCUCAAGGUGACCCGCCUACUUUGCGGGAGGCCUGGGAGUUGCGAUCUGCCCG	...(((((..(....)..)))))........((((((((......))))))))(((((.......))))).............(((((..(((((((.(((.((((..(((((.......)))))..))))..)))..))))))))))))	-59.6	...(((((..(....)..)))))........((((((((......))))))))(((((.......))))).............(((((..(((((((.(((.((((..(((((.......)))))..))))..)))..))))))))))))	rs1475875333	2	143346	1.39523e-05	0	42060	0	0	898	0	0	13666	0	0	3322	0	1	3134	0.000319081	0	10482	0	1	64580	1.54847e-05	0	2152	0	0	3052	0
Mutant_299	100	U	C	100U>C	9.81	-0.6	AUGCCUUAAACUUAUGAGUAAGGAAAAUAACGAUUCGGGGUGACGCCCGAAUCCUCACUGCUAAUGUGAGACGAAUUUUUGAGCGGGUAAAGGUCGCCCCCAAGGUGACCCGCCUACUUUGCGGGAUGCCUGGGAGUUGCGAUCUGCCCG	...(((((..(....)..)))))........((((((((......))))))))(((((.......))))).............(((((..((((((((((((.(((..(((((.......)))))..))))))).)..))))))))))))	-59.6	...(((((..(....)..)))))........((((((((......))))))))(((((.......))))).............(((((..(((((((((((.((((..(((((.......)))))..))))))).)..))))))))))))	rs867689973	4	143338	2.79061e-05	0	42060	0	0	900	0	0	13666	0	0	3322	0	0	3132	0	0	10488	0	4	64566	6.19521e-05	0	2154	0	0	3050	0
Mutant_262	88	U	A	88U>A	9.77	-0.64	AUGCCUUAAACUUAUGAGUAAGGAAAAUAACGAUUCGGGGUGACGCCCGAAUCCUCACUGCUAAUGUGAGACGAAUUUUUGAGCGGGAAAAGGUCGCCCUCAAGGUGACCCGCCUACUUUGCGGGAUGCCUGGGAGUUGCGAUCUGCCCG	...(((((..(....)..)))))........((((((((......))))))))(((((.......))))).............((((...(((((((.(((.((((..(((((.......)))))..))))..)))..))))))).))))	-56.6	...(((((..(....)..)))))........((((((((......))))))))(((((.......))))).............((((...(((((((.(((.((((..(((((.......)))))..))))..)))..))))))).))))	rs750195217
Mutant_39	13	U	G	13U>G	9.69	-0.72	AUGCCUUAAACUGAUGAGUAAGGAAAAUAACGAUUCGGGGUGACGCCCGAAUCCUCACUGCUAAUGUGAGACGAAUUUUUGAGCGGGUAAAGGUCGCCCUCAAGGUGACCCGCCUACUUUGCGGGAUGCCUGGGAGUUGCGAUCUGCCCG	...((((..(((....)))))))........((((((((......))))))))(((((.......))))).............(((((..(((((((.(((.((((..(((((.......)))))..))))..)))..))))))))))))	-58.5	...((((...((....)).))))........((((((((......))))))))(((((.......))))).............(((((..(((((((.(((.((((..(((((.......)))))..))))..)))..))))))))))))
Mutant_435	145	U	G	145U>G	9.65	-0.76	AUGCCUUAAACUUAUGAGUAAGGAAAAUAACGAUUCGGGGUGACGCCCGAAUCCUCACUGCUAAUGUGAGACGAAUUUUUGAGCGGGUAAAGGUCGCCCUCAAGGUGACCCGCCUACUUUGCGGGAUGCCUGGGAGUUGCGAUCGGCCCG	...(((((..(....)..)))))........((((((((......))))))))(((((.......))))).............(((((...((((((.(((.((((..(((((.......)))))..))))..)))..)))))).)))))	-57	...(((((..(....)..)))))........((((((((......))))))))(((((.......))))).............(((((...((((((.(((.((((..(((((.......)))))..))))..)))..)))))).)))))	rs1024392524	2	143330	1.39538e-05	0	42048	0	0	900	0	0	13664	0	0	3324	0	1	3134	0.000319081	0	10474	0	1	64582	1.54842e-05	0	2154	0	0	3050	0
Mutant_62	21	A	C	21A>C	9.63	-0.78	AUGCCUUAAACUUAUGAGUACGGAAAAUAACGAUUCGGGGUGACGCCCGAAUCCUCACUGCUAAUGUGAGACGAAUUUUUGAGCGGGUAAAGGUCGCCCUCAAGGUGACCCGCCUACUUUGCGGGAUGCCUGGGAGUUGCGAUCUGCCCG	..........((((.((((.((.........((((((((......))))))))(((((.......))))).)).)))).))))(((((..(((((((.(((.((((..(((((.......)))))..))))..)))..))))))))))))	-57.9	..........((((.((((.((.........((((((((......))))))))(((((.......))))).)).)))).))))(((((..(((((((.(((.((((..(((((.......)))))..))))..)))..))))))))))))
Mutant_245	82	A	C	82A>C	9.62	-0.79	AUGCCUUAAACUUAUGAGUAAGGAAAAUAACGAUUCGGGGUGACGCCCGAAUCCUCACUGCUAAUGUGAGACGAAUUUUUGCGCGGGUAAAGGUCGCCCUCAAGGUGACCCGCCUACUUUGCGGGAUGCCUGGGAGUUGCGAUCUGCCCG	...(((((..(....)..)))))........((((((((......))))))))(((((.......))))).............(((((..(((((((.(((.((((..(((((.......)))))..))))..)))..))))))))))))	-58.3	...(((((..(....)..)))))........((((((((......))))))))(((((.......))))).............(((((..(((((((.(((.((((..(((((.......)))))..))))..)))..))))))))))))
Mutant_37	13	U	A	13U>A	9.53	-0.88	AUGCCUUAAACUAAUGAGUAAGGAAAAUAACGAUUCGGGGUGACGCCCGAAUCCUCACUGCUAAUGUGAGACGAAUUUUUGAGCGGGUAAAGGUCGCCCUCAAGGUGACCCGCCUACUUUGCGGGAUGCCUGGGAGUUGCGAUCUGCCCG	...(((((..(....)..)))))........((((((((......))))))))(((((.......))))).............(((((..(((((((.(((.((((..(((((.......)))))..))))..)))..))))))))))))	-58.3	...(((((..(....)..)))))........((((((((......))))))))(((((.......))))).............(((((..(((((((.(((.((((..(((((.......)))))..))))..)))..))))))))))))
Mutant_433	145	U	A	145U>A	9.52	-0.89	AUGCCUUAAACUUAUGAGUAAGGAAAAUAACGAUUCGGGGUGACGCCCGAAUCCUCACUGCUAAUGUGAGACGAAUUUUUGAGCGGGUAAAGGUCGCCCUCAAGGUGACCCGCCUACUUUGCGGGAUGCCUGGGAGUUGCGAUCAGCCCG	...(((((..(....)..)))))........((((((((......))))))))(((((.......))))).............(((((...((((((.(((.((((..(((((.......)))))..))))..)))..)))))).)))))	-57	...(((((..(....)..)))))........((((((((......))))))))(((((.......))))).............(((((...((((((.(((.((((..(((((.......)))))..))))..)))..)))))).)))))
Mutant_251	84	C	G	84C>G	9.48	-0.93	AUGCCUUAAACUUAUGAGUAAGGAAAAUAACGAUUCGGGGUGACGCCCGAAUCCUCACUGCUAAUGUGAGACGAAUUUUUGAGGGGGUAAAGGUCGCCCUCAAGGUGACCCGCCUACUUUGCGGGAUGCCUGGGAGUUGCGAUCUGCCCG	...(((((((((((....)))).........((((((((......))))))))(((((.......))))).......)))))))((((..(((((((.(((.((((..(((((.......)))))..))))..)))..))))))))))).	-59.3	...((((((((((......))).........((((((((......))))))))(((((.......))))).......)))))))((((..(((((((.(((.((((..(((((.......)))))..))))..)))..))))))))))).	rs562254327	4	143238	2.79256e-05	0	42032	0	0	900	0	0	13658	0	0	3320	0	0	3130	0	0	10456	0	4	64550	6.19675e-05	0	2148	0	0	3044	0
Mutant_239	80	U	C	80U>C	9.44	-0.97	AUGCCUUAAACUUAUGAGUAAGGAAAAUAACGAUUCGGGGUGACGCCCGAAUCCUCACUGCUAAUGUGAGACGAAUUUUCGAGCGGGUAAAGGUCGCCCUCAAGGUGACCCGCCUACUUUGCGGGAUGCCUGGGAGUUGCGAUCUGCCCG	...(((((..(....)..)))))........((((((((......))))))))(((((.......))))).(((....)))..(((((..(((((((.(((.((((..(((((.......)))))..))))..)))..))))))))))))	-59.1	...(((((..(....)..)))))........((((((((......))))))))(((((.......))))).(((....)))..(((((..(((((((.(((.((((..(((((.......)))))..))))..)))..))))))))))))
Mutant_34	12	U	A	12U>A	9.32	-1.09	AUGCCUUAAACAUAUGAGUAAGGAAAAUAACGAUUCGGGGUGACGCCCGAAUCCUCACUGCUAAUGUGAGACGAAUUUUUGAGCGGGUAAAGGUCGCCCUCAAGGUGACCCGCCUACUUUGCGGGAUGCCUGGGAGUUGCGAUCUGCCCG	...(((((..(....)..)))))........((((((((......))))))))(((((.......))))).............(((((..(((((((.(((.((((..(((((.......)))))..))))..)))..))))))))))))	-57.7	...(((((..(....)..)))))........((((((((......))))))))(((((.......))))).............(((((..(((((((.(((.((((..(((((.......)))))..))))..)))..))))))))))))
Mutant_11	4	C	G	4C>G	9.24	-1.17	AUGGCUUAAACUUAUGAGUAAGGAAAAUAACGAUUCGGGGUGACGCCCGAAUCCUCACUGCUAAUGUGAGACGAAUUUUUGAGCGGGUAAAGGUCGCCCUCAAGGUGACCCGCCUACUUUGCGGGAUGCCUGGGAGUUGCGAUCUGCCCG	...(((((((((((....)))).........((((((((......))))))))(((((.......))))).......)))))))((((..(((((((.(((.((((..(((((.......)))))..))))..)))..))))))))))).	-59.5	...(((((((((((....)))).........((((((((......))))))))(((((.......))))).......)))))))((((..(((((((.(((.((((..(((((.......)))))..))))..)))..))))))))))).
Mutant_246	82	A	U	82A>U	9.21	-1.2	AUGCCUUAAACUUAUGAGUAAGGAAAAUAACGAUUCGGGGUGACGCCCGAAUCCUCACUGCUAAUGUGAGACGAAUUUUUGUGCGGGUAAAGGUCGCCCUCAAGGUGACCCGCCUACUUUGCGGGAUGCCUGGGAGUUGCGAUCUGCCCG	...(((((..(....)..)))))........((((((((......))))))))(((((.......)))))((((....)))).(((((..(((((((.(((.((((..(((((.......)))))..))))..)))..))))))))))))	-58.8	...(((((..(....)..)))))........((((((((......))))))))(((((.......)))))((((....)))).(((((..(((((((.(((.((((..(((((.......)))))..))))..)))..))))))))))))
Mutant_292	98	C	A	98C>A	9.19	-1.22	AUGCCUUAAACUUAUGAGUAAGGAAAAUAACGAUUCGGGGUGACGCCCGAAUCCUCACUGCUAAUGUGAGACGAAUUUUUGAGCGGGUAAAGGUCGCACUCAAGGUGACCCGCCUACUUUGCGGGAUGCCUGGGAGUUGCGAUCUGCCCG	...(((((..(....)..)))))........((((((((......))))))))(((((.......))))).............(((((..(((((((((((.((((..(((((.......)))))..))))..))).)))))))))))))	-61.1	...(((((..(....)..)))))........((((((((......))))))))(((((.......))))).............(((((..(((((((((((.((((..(((((.......)))))..))))..))).)))))))))))))		1	143296	6.97856e-06	0	42040	0	0	900	0	0	13658	0	0	3324	0	0	3132	0	0	10470	0	1	64572	1.54866e-05	0	2152	0	0	3048	0
Mutant_293	98	C	G	98C>G	9.14	-1.27	AUGCCUUAAACUUAUGAGUAAGGAAAAUAACGAUUCGGGGUGACGCCCGAAUCCUCACUGCUAAUGUGAGACGAAUUUUUGAGCGGGUAAAGGUCGCGCUCAAGGUGACCCGCCUACUUUGCGGGAUGCCUGGGAGUUGCGAUCUGCCCG	...(((((..(....)..)))))........((((((((......))))))))(((((.......))))).............(((((..(((((((((((.((((..(((((.......)))))..))))..))).)))))))))))))	-60.7	...(((((..(....)..)))))........((((((((......))))))))(((((.......))))).............(((((..(((((((.(((.((((..(((((.......)))))..))))..)))..))))))))))))
Mutant_232	78	U	A	78U>A	8.99	-1.42	AUGCCUUAAACUUAUGAGUAAGGAAAAUAACGAUUCGGGGUGACGCCCGAAUCCUCACUGCUAAUGUGAGACGAAUUAUUGAGCGGGUAAAGGUCGCCCUCAAGGUGACCCGCCUACUUUGCGGGAUGCCUGGGAGUUGCGAUCUGCCCG	...(((((..(....)..)))))........((((((((......))))))))(((((.......))))).............(((((..(((((((.(((.((((..(((((.......)))))..))))..)))..))))))))))))	-58.3	...(((((..(....)..)))))........((((((((......))))))))(((((.......))))).............(((((..(((((((.(((.((((..(((((.......)))))..))))..)))..))))))))))))	rs1030660257
Mutant_236	79	U	C	79U>C	8.99	-1.42	AUGCCUUAAACUUAUGAGUAAGGAAAAUAACGAUUCGGGGUGACGCCCGAAUCCUCACUGCUAAUGUGAGACGAAUUUCUGAGCGGGUAAAGGUCGCCCUCAAGGUGACCCGCCUACUUUGCGGGAUGCCUGGGAGUUGCGAUCUGCCCG	...(((((..(....)..)))))........((((((((......))))))))(((((.......))))).............(((((..(((((((.(((.((((..(((((.......)))))..))))..)))..))))))))))))	-58.3	...(((((..(....)..)))))........((((((((......))))))))(((((.......))))).............(((((..(((((((.(((.((((..(((((.......)))))..))))..)))..))))))))))))
Mutant_74	25	A	C	25A>C	8.95	-1.46	AUGCCUUAAACUUAUGAGUAAGGACAAUAACGAUUCGGGGUGACGCCCGAAUCCUCACUGCUAAUGUGAGACGAAUUUUUGAGCGGGUAAAGGUCGCCCUCAAGGUGACCCGCCUACUUUGCGGGAUGCCUGGGAGUUGCGAUCUGCCCG	.(((((((..(....)..))))).)).....((((((((......))))))))(((((.......))))).............(((((..(((((((.(((.((((..(((((.......)))))..))))..)))..))))))))))))	-59	.(((((((..(....)..))))).)).....((((((((......))))))))(((((.......))))).............(((((..(((((((.(((.((((..(((((.......)))))..))))..)))..))))))))))))
Mutant_240	80	U	G	80U>G	8.94	-1.47	AUGCCUUAAACUUAUGAGUAAGGAAAAUAACGAUUCGGGGUGACGCCCGAAUCCUCACUGCUAAUGUGAGACGAAUUUUGGAGCGGGUAAAGGUCGCCCUCAAGGUGACCCGCCUACUUUGCGGGAUGCCUGGGAGUUGCGAUCUGCCCG	...(((((..(....)..)))))........((((((((......))))))))(((((.......))))).............(((((..(((((((.(((.((((..(((((.......)))))..))))..)))..))))))))))))	-58.3	...(((((..(....)..)))))........((((((((......))))))))(((((.......))))).............(((((..(((((((.(((.((((..(((((.......)))))..))))..)))..))))))))))))
Mutant_235	79	U	A	79U>A	8.87	-1.54	AUGCCUUAAACUUAUGAGUAAGGAAAAUAACGAUUCGGGGUGACGCCCGAAUCCUCACUGCUAAUGUGAGACGAAUUUAUGAGCGGGUAAAGGUCGCCCUCAAGGUGACCCGCCUACUUUGCGGGAUGCCUGGGAGUUGCGAUCUGCCCG	..........(((((((((..(.........((((((((......))))))))(((((.......))))).)..)))))))))(((((..(((((((.(((.((((..(((((.......)))))..))))..)))..))))))))))))	-59.4	..........(((((((((............((((((((......))))))))(((((.......)))))....)))))))))(((((..(((((((.(((.((((..(((((.......)))))..))))..)))..))))))))))))
Mutant_238	80	U	A	80U>A	8.63	-1.78	AUGCCUUAAACUUAUGAGUAAGGAAAAUAACGAUUCGGGGUGACGCCCGAAUCCUCACUGCUAAUGUGAGACGAAUUUUAGAGCGGGUAAAGGUCGCCCUCAAGGUGACCCGCCUACUUUGCGGGAUGCCUGGGAGUUGCGAUCUGCCCG	...(((((..(....)..)))))........((((((((......))))))))(((((.......))))).............(((((..(((((((.(((.((((..(((((.......)))))..))))..)))..))))))))))))	-58.3	...(((((..(....)..)))))........((((((((......))))))))(((((.......))))).............(((((..(((((((.(((.((((..(((((.......)))))..))))..)))..))))))))))))
Mutant_398	133	G	C	133G>C	8.5	-1.91	AUGCCUUAAACUUAUGAGUAAGGAAAAUAACGAUUCGGGGUGACGCCCGAAUCCUCACUGCUAAUGUGAGACGAAUUUUUGAGCGGGUAAAGGUCGCCCUCAAGGUGACCCGCCUACUUUGCGGGAUGCCUGCGAGUUGCGAUCUGCCCG	...(((((..(....)..)))))........((((((((......))))))))(((((.......))))).............(((((..(((((((.(((.((((..(((((.......)))))..))))..)))..))))))))))))	-58.3	...(((((..(....)..)))))........((((((((......))))))))(((((.......))))).............(((((..(((((((.(((.((((..(((((.......)))))..))))..)))..))))))))))))	rs565617029	8	143302	5.58262e-05	2	42050	4.75624e-05	0	898	0	3	13662	0.000219587	0	3320	0	0	3134	0	0	10478	0	2	64562	3.0978e-05	1	2154	0.000464253	0	3044	0
Mutant_297	99	C	U	99C>U	8.47	-1.94	AUGCCUUAAACUUAUGAGUAAGGAAAAUAACGAUUCGGGGUGACGCCCGAAUCCUCACUGCUAAUGUGAGACGAAUUUUUGAGCGGGUAAAGGUCGCCUUCAAGGUGACCCGCCUACUUUGCGGGAUGCCUGGGAGUUGCGAUCUGCCCG	...(((((..(....)..)))))........((((((((......))))))))(((((.......))))).............(((((..(((((((((((.((((..(((((.......)))))..)))).))))..))))))))))))	-58.9	...(((((..(....)..)))))........((((((((......))))))))(((((.......))))).............(((((..(((((((((((.((((..(((((.......)))))..)))).))))..))))))))))))	rs752359226	22	143328	0.000153494	10	42068	0.00023771	0	900	0	1	13658	7.32172e-05	0	3324	0	1	3130	0.000319489	0	10472	0	8	64572	0.000123893	1	2154	0.000464253	1	3050	0.000327869
Mutant_394	132	G	A	132G>A	8.38	-2.03	AUGCCUUAAACUUAUGAGUAAGGAAAAUAACGAUUCGGGGUGACGCCCGAAUCCUCACUGCUAAUGUGAGACGAAUUUUUGAGCGGGUAAAGGUCGCCCUCAAGGUGACCCGCCUACUUUGCGGGAUGCCUAGGAGUUGCGAUCUGCCCG	...(((((..(....)..)))))........((((((((......))))))))(((((.......))))).............(((((..(((((((.(((.((((..(((((.......)))))..))))..)))..))))))))))))	-58.3	...(((((..(....)..)))))........((((((((......))))))))(((((.......))))).............(((((..(((((((.(((.((((..(((((.......)))))..))))..)))..))))))))))))	rs192013896	20	143316	0.000139552	5	42050	0.000118906	0	898	0	1	13662	7.31957e-05	0	3322	0	0	3134	0	0	10480	0	13	64566	0.000201344	1	2154	0.000464253	0	3050	0
Mutant_249	83	G	U	83G>U	8.32	-2.09	AUGCCUUAAACUUAUGAGUAAGGAAAAUAACGAUUCGGGGUGACGCCCGAAUCCUCACUGCUAAUGUGAGACGAAUUUUUGAUCGGGUAAAGGUCGCCCUCAAGGUGACCCGCCUACUUUGCGGGAUGCCUGGGAGUUGCGAUCUGCCCG	...(((((..(....)..)))))........((((((((......))))))))(((((.......))))).............(((((..(((((((.(((.((((..(((((.......)))))..))))..)))..))))))))))))	-58.2	...(((((..(....)..)))))........((((((((......))))))))(((((.......))))).............(((((..(((((((.(((.((((..(((((.......)))))..))))..)))..))))))))))))
Mutant_399	133	G	U	133G>U	8.22	-2.19	AUGCCUUAAACUUAUGAGUAAGGAAAAUAACGAUUCGGGGUGACGCCCGAAUCCUCACUGCUAAUGUGAGACGAAUUUUUGAGCGGGUAAAGGUCGCCCUCAAGGUGACCCGCCUACUUUGCGGGAUGCCUGUGAGUUGCGAUCUGCCCG	...(((((..(....)..)))))........((((((((......))))))))(((((.......))))).............(((((..(((((((.((((((((..(((((.......)))))..)))).))))..))))))))))))	-59.4	...(((((..(....)..)))))........((((((((......))))))))(((((.......))))).............(((((..(((((((.((((((((..(((((.......)))))..)))).))))..))))))))))))
Mutant_414	138	U	G	138U>G	8.16	-2.25	AUGCCUUAAACUUAUGAGUAAGGAAAAUAACGAUUCGGGGUGACGCCCGAAUCCUCACUGCUAAUGUGAGACGAAUUUUUGAGCGGGUAAAGGUCGCCCUCAAGGUGACCCGCCUACUUUGCGGGAUGCCUGGGAGUGGCGAUCUGCCCG	...(((((..(....)..)))))........((((((((......))))))))(((((.......))))).............(((((..(((((((((((.((((..(((((.......)))))..))))..))).)))))))))))))	-63.4	...(((((..(....)..)))))........((((((((......))))))))(((((.......))))).............(((((..(((((((((((.((((..(((((.......)))))..))))..))).)))))))))))))	rs1203292916	1	143324	6.9772e-06	0	42058	0	0	900	0	0	13662	0	0	3320	0	0	3132	0	0	10480	0	1	64568	1.54875e-05	0	2154	0	0	3050	0
Mutant_395	132	G	C	132G>C	8.14	-2.27	AUGCCUUAAACUUAUGAGUAAGGAAAAUAACGAUUCGGGGUGACGCCCGAAUCCUCACUGCUAAUGUGAGACGAAUUUUUGAGCGGGUAAAGGUCGCCCUCAAGGUGACCCGCCUACUUUGCGGGAUGCCUCGGAGUUGCGAUCUGCCCG	...(((((..(....)..)))))........((((((((......))))))))(((((.......))))).............(((((..(((((((.(((.((((..(((((.......)))))..))))..)))..))))))))))))	-58.3	...(((((..(....)..)))))........((((((((......))))))))(((((.......))))).............(((((..(((((((.(((.((((..(((((.......)))))..))))..)))..))))))))))))	rs192013896	4	143316	2.79104e-05	0	42050	0	0	898	0	0	13662	0	0	3322	0	0	3134	0	0	10480	0	4	64566	6.19521e-05	0	2154	0	0	3050	0
Mutant_243	81	G	U	81G>U	8.13	-2.28	AUGCCUUAAACUUAUGAGUAAGGAAAAUAACGAUUCGGGGUGACGCCCGAAUCCUCACUGCUAAUGUGAGACGAAUUUUUUAGCGGGUAAAGGUCGCCCUCAAGGUGACCCGCCUACUUUGCGGGAUGCCUGGGAGUUGCGAUCUGCCCG	...(((((..(....)..)))))........((((((((......))))))))(((((.......))))).............(((((..(((((((.(((.((((..(((((.......)))))..))))..)))..))))))))))))	-58.3	...(((((..(....)..)))))........((((((((......))))))))(((((.......))))).............(((((..(((((((.(((.((((..(((((.......)))))..))))..)))..))))))))))))
Mutant_248	83	G	C	83G>C	8.11	-2.3	AUGCCUUAAACUUAUGAGUAAGGAAAAUAACGAUUCGGGGUGACGCCCGAAUCCUCACUGCUAAUGUGAGACGAAUUUUUGACCGGGUAAAGGUCGCCCUCAAGGUGACCCGCCUACUUUGCGGGAUGCCUGGGAGUUGCGAUCUGCCCG	...(((((..(....)..)))))........((((((((......))))))))(((((.......))))).............(((((..(((((((.(((.((((..(((((.......)))))..))))..)))..))))))))))))	-58.4	...(((((..(....)..)))))........((((((((......))))))))(((((.......))))).............(((((..(((((((.(((.((((..(((((.......)))))..))))..)))..))))))))))))	rs369095776	5	143298	3.48923e-05	1	42048	2.37823e-05	0	900	0	0	13654	0	0	3324	0	0	3128	0	0	10472	0	0	64580	0	0	2148	0	4	3044	0.00131406
Mutant_247	83	G	A	83G>A	8.04	-2.37	AUGCCUUAAACUUAUGAGUAAGGAAAAUAACGAUUCGGGGUGACGCCCGAAUCCUCACUGCUAAUGUGAGACGAAUUUUUGAACGGGUAAAGGUCGCCCUCAAGGUGACCCGCCUACUUUGCGGGAUGCCUGGGAGUUGCGAUCUGCCCG	...(((((..(....)..)))))........((((((((......))))))))(((((.......))))).............(((((..(((((((.(((.((((..(((((.......)))))..))))..)))..))))))))))))	-58.6	...(((((..(....)..)))))........((((((((......))))))))(((((.......))))).............(((((..(((((((.(((.((((..(((((.......)))))..))))..)))..))))))))))))	rs369095776	6	143298	4.18708e-05	4	42048	9.51294e-05	0	900	0	1	13654	7.32386e-05	0	3324	0	0	3128	0	0	10472	0	1	64580	1.54847e-05	0	2148	0	0	3044	0
Mutant_411	137	U	G	137U>G	8.04	-2.37	AUGCCUUAAACUUAUGAGUAAGGAAAAUAACGAUUCGGGGUGACGCCCGAAUCCUCACUGCUAAUGUGAGACGAAUUUUUGAGCGGGUAAAGGUCGCCCUCAAGGUGACCCGCCUACUUUGCGGGAUGCCUGGGAGGUGCGAUCUGCCCG	...(((((..(....)..)))))........((((((((......))))))))(((((.......))))).............(((((..(((((((((((.((((..(((((.......)))))..))))..)))).))))))))))))	-63.4	...(((((..(....)..)))))........((((((((......))))))))(((((.......))))).............(((((..(((((((((((.((((..(((((.......)))))..))))..)))).))))))))))))		1	143210	6.98275e-06	1	42004	2.38073e-05	0	898	0	0	13656	0	0	3324	0	0	3124	0	0	10472	0	0	64546	0	0	2146	0	0	3040	0
Mutant_318	106	U	G	106U>G	8.02	-2.39	AUGCCUUAAACUUAUGAGUAAGGAAAAUAACGAUUCGGGGUGACGCCCGAAUCCUCACUGCUAAUGUGAGACGAAUUUUUGAGCGGGUAAAGGUCGCCCUCAAGGGGACCCGCCUACUUUGCGGGAUGCCUGGGAGUUGCGAUCUGCCCG	...(((((..(....)..)))))........((((((((......))))))))(((((.......))))).............(((((..(((((((.(((..(((.((((((.......))))).).)))..)))..))))))))))))	-59.9	...(((((..(....)..)))))........((((((((......))))))))(((((.......))))).............(((((..(((((((.(((..(((.((((((.......))))).).)))..)))..))))))))))))	rs970705789	1	143306	6.97807e-06	0	42056	0	0	900	0	0	13654	0	0	3322	0	1	3132	0.000319285	0	10476	0	0	64566	0	0	2150	0	0	3050	0
Mutant_9	3	G	U	3G>U	7.79	-2.62	AUUCCUUAAACUUAUGAGUAAGGAAAAUAACGAUUCGGGGUGACGCCCGAAUCCUCACUGCUAAUGUGAGACGAAUUUUUGAGCGGGUAAAGGUCGCCCUCAAGGUGACCCGCCUACUUUGCGGGAUGCCUGGGAGUUGCGAUCUGCCCG	.(((((((..(....)..)))))))......((((((((......))))))))(((((.......))))).............(((((..(((((((.(((.((((..(((((.......)))))..))))..)))..))))))))))))	-60.6	.(((((((..(....)..)))))))......((((((((......))))))))(((((.......))))).............(((((..(((((((.(((.((((..(((((.......)))))..))))..)))..))))))))))))	rs754377739	12	143246	8.3772e-05	0	42032	0	0	900	0	2	13652	0.000146499	1	3322	0.000301023	2	3130	0.000638978	0	10460	0	7	64560	0.000108426	0	2152	0	0	3038	0
Mutant_49	17	A	G	17A>G	7.77	-2.64	AUGCCUUAAACUUAUGGGUAAGGAAAAUAACGAUUCGGGGUGACGCCCGAAUCCUCACUGCUAAUGUGAGACGAAUUUUUGAGCGGGUAAAGGUCGCCCUCAAGGUGACCCGCCUACUUUGCGGGAUGCCUGGGAGUUGCGAUCUGCCCG	...(((((..(....)..)))))........((((((((......))))))))(((((.......))))).............(((((..(((((((.(((.((((..(((((.......)))))..))))..)))..))))))))))))	-60.3	...(((((..(....)..)))))........((((((((......))))))))(((((.......))))).............(((((..(((((((.(((.((((..(((((.......)))))..))))..)))..))))))))))))	rs1448762373	2	143276	1.39591e-05	0	42038	0	0	900	0	0	13648	0	0	3320	0	0	3132	0	0	10472	0	1	64570	1.54871e-05	0	2150	0	1	3046	0.000328299
Mutant_54	18	G	U	18G>U	7.76	-2.65	AUGCCUUAAACUUAUGAUUAAGGAAAAUAACGAUUCGGGGUGACGCCCGAAUCCUCACUGCUAAUGUGAGACGAAUUUUUGAGCGGGUAAAGGUCGCCCUCAAGGUGACCCGCCUACUUUGCGGGAUGCCUGGGAGUUGCGAUCUGCCCG	...((((((.(....).))))))........((((((((......))))))))(((((.......))))).............(((((..(((((((.(((.((((..(((((.......)))))..))))..)))..))))))))))))	-59.6	...((((((.(....).))))))........((((((((......))))))))(((((.......))))).............(((((..(((((((.(((.((((..(((((.......)))))..))))..)))..))))))))))))
Mutant_72	24	A	U	24A>U	7.66	-2.75	AUGCCUUAAACUUAUGAGUAAGGUAAAUAACGAUUCGGGGUGACGCCCGAAUCCUCACUGCUAAUGUGAGACGAAUUUUUGAGCGGGUAAAGGUCGCCCUCAAGGUGACCCGCCUACUUUGCGGGAUGCCUGGGAGUUGCGAUCUGCCCG	.(((((((..(....)..)))))))......((((((((......))))))))(((((.......))))).............(((((..(((((((.(((.((((..(((((.......)))))..))))..)))..))))))))))))	-60.8	.(((((((..(....)..)))))))......((((((((......))))))))(((((.......))))).............(((((..(((((((.(((.((((..(((((.......)))))..))))..)))..))))))))))))
Mutant_71	24	A	C	24A>C	7.56	-2.85	AUGCCUUAAACUUAUGAGUAAGGCAAAUAACGAUUCGGGGUGACGCCCGAAUCCUCACUGCUAAUGUGAGACGAAUUUUUGAGCGGGUAAAGGUCGCCCUCAAGGUGACCCGCCUACUUUGCGGGAUGCCUGGGAGUUGCGAUCUGCCCG	.(((((((..(....)..)))))))......((((((((......))))))))(((((.......))))).............(((((..(((((((.(((.((((..(((((.......)))))..))))..)))..))))))))))))	-62.8	.(((((((..(....)..)))))))......((((((((......))))))))(((((.......))))).............(((((..(((((((.(((.((((..(((((.......)))))..))))..)))..))))))))))))
Mutant_385	129	C	A	129C>A	7.54	-2.87	AUGCCUUAAACUUAUGAGUAAGGAAAAUAACGAUUCGGGGUGACGCCCGAAUCCUCACUGCUAAUGUGAGACGAAUUUUUGAGCGGGUAAAGGUCGCCCUCAAGGUGACCCGCCUACUUUGCGGGAUGACUGGGAGUUGCGAUCUGCCCG	...(((((..(....)..)))))........((((((((......))))))))(((((.......))))).............(((((..(((((((.(((..(((.((((((.......))))).).)))..)))..))))))))))))	-58.1	...(((((..(....)..)))))........((((((((......))))))))(((((.......))))).............(((((..(((((((.(((..(((.((((((.......))))).).)))..)))..))))))))))))	rs182027793	6	143280	4.1876e-05	5	42032	0.000118957	0	900	0	0	13656	0	0	3324	0	0	3134	0	0	10456	0	0	64576	0	1	2154	0.000464253	0	3048	0
Mutant_386	129	C	G	129C>G	7.54	-2.87	AUGCCUUAAACUUAUGAGUAAGGAAAAUAACGAUUCGGGGUGACGCCCGAAUCCUCACUGCUAAUGUGAGACGAAUUUUUGAGCGGGUAAAGGUCGCCCUCAAGGUGACCCGCCUACUUUGCGGGAUGGCUGGGAGUUGCGAUCUGCCCG	...(((((..(....)..)))))........((((((((......))))))))(((((.......))))).............(((((..(((((((.(((..(((.((((((.......))))).).)))..)))..))))))))))))	-58.4	...(((((..(....)..)))))........((((((((......))))))))(((((.......))))).............(((((..(((((((.(((..(((.((((((.......))))).).)))..)))..))))))))))))	rs182027793	2	143280	1.39587e-05	1	42032	2.37914e-05	0	900	0	0	13656	0	0	3324	0	0	3134	0	0	10456	0	1	64576	1.54856e-05	0	2154	0	0	3048	0
Mutant_25	9	A	G	9A>G	7.37	-3.04	AUGCCUUAGACUUAUGAGUAAGGAAAAUAACGAUUCGGGGUGACGCCCGAAUCCUCACUGCUAAUGUGAGACGAAUUUUUGAGCGGGUAAAGGUCGCCCUCAAGGUGACCCGCCUACUUUGCGGGAUGCCUGGGAGUUGCGAUCUGCCCG	...(((((..(....)..)))))........((((((((......))))))))(((((.......))))).............(((((..(((((((.(((.((((..(((((.......)))))..))))..)))..))))))))))))	-59.5	...(((((..(....)..)))))........((((((((......))))))))(((((.......))))).............(((((..(((((((.(((.((((..(((((.......)))))..))))..)))..))))))))))))
Mutant_27	9	A	U	9A>U	7.2	-3.21	AUGCCUUAUACUUAUGAGUAAGGAAAAUAACGAUUCGGGGUGACGCCCGAAUCCUCACUGCUAAUGUGAGACGAAUUUUUGAGCGGGUAAAGGUCGCCCUCAAGGUGACCCGCCUACUUUGCGGGAUGCCUGGGAGUUGCGAUCUGCCCG	...((((((........))))))........((((((((......))))))))(((((.......))))).............(((((..(((((((.(((.((((..(((((.......)))))..))))..)))..))))))))))))	-59.8	...((((((........))))))........((((((((......))))))))(((((.......))))).............(((((..(((((((.(((.((((..(((((.......)))))..))))..)))..))))))))))))
Mutant_51	17	A	U	17A>U	6.79	-3.62	AUGCCUUAAACUUAUGUGUAAGGAAAAUAACGAUUCGGGGUGACGCCCGAAUCCUCACUGCUAAUGUGAGACGAAUUUUUGAGCGGGUAAAGGUCGCCCUCAAGGUGACCCGCCUACUUUGCGGGAUGCCUGGGAGUUGCGAUCUGCCCG	...(((((.((....)).)))))........((((((((......))))))))(((((.......))))).............(((((..(((((((.(((.((((..(((((.......)))))..))))..)))..))))))))))))	-60.2	...(((((.((....)).)))))........((((((((......))))))))(((((.......))))).............(((((..(((((((.(((.((((..(((((.......)))))..))))..)))..))))))))))))
Mutant_30	10	A	U	10A>U	6.57	-3.84	AUGCCUUAAUCUUAUGAGUAAGGAAAAUAACGAUUCGGGGUGACGCCCGAAUCCUCACUGCUAAUGUGAGACGAAUUUUUGAGCGGGUAAAGGUCGCCCUCAAGGUGACCCGCCUACUUUGCGGGAUGCCUGGGAGUUGCGAUCUGCCCG	...(((((.((....)).)))))........((((((((......))))))))(((((.......))))).............(((((..(((((((.(((.((((..(((((.......)))))..))))..)))..))))))))))))	-60.4	...(((((.((....)).)))))........((((((((......))))))))(((((.......))))).............(((((..(((((((.(((.((((..(((((.......)))))..))))..)))..))))))))))))
Mutant_26	9	A	C	9A>C	6.54	-3.87	AUGCCUUACACUUAUGAGUAAGGAAAAUAACGAUUCGGGGUGACGCCCGAAUCCUCACUGCUAAUGUGAGACGAAUUUUUGAGCGGGUAAAGGUCGCCCUCAAGGUGACCCGCCUACUUUGCGGGAUGCCUGGGAGUUGCGAUCUGCCCG	...((((((........))))))........((((((((......))))))))(((((.......))))).............(((((..(((((((.(((.((((..(((((.......)))))..))))..)))..))))))))))))	-61.6	...((((((........))))))........((((((((......))))))))(((((.......))))).............(((((..(((((((.(((.((((..(((((.......)))))..))))..)))..))))))))))))	rs1434978095
